# Supplementary material for: Poly[[bis­(2,2-bipyridine)­bis­[μ6-5-(carboxyl­atometh­oxy)benzene-1,3-dicarboxyl­ato]trimanganese(II)] monohydrate]
Source: Acta Crystallogr Sect E Struct Rep Online. 2011 Jan 26;67(Pt 2):m259–60. doi: 10.1107/S1600536811002819 (PMC3051434; doi:10.1107/S1600536811002819)
Supplement: Supplementary file 1 [file e-67-0m259-sup1.cif]

##############################################################################
###                                                                        ###
###        Electronic paper (Acta Crystallographica Section E)             ###
###                                                                        ###
##############################################################################
#                                                                            #
# This CIF contains the data in a paper accepted for publication in Acta     #
# Crystallographica Section E. It conforms to the requirements of Notes      #
# for Authors for Section E, and has been peer reviewed under the auspices   #
# of the IUCr Commission on Journals.                                        #
#                                                                            #
# Full details of the Crystallographic Information File format               #
# are given in the paper "The Crystallographic Information File (CIF):       #
# a New Standard Archive File for Crystallography" by S. R. Hall, F. H.      #
# Allen and I. D. Brown [Acta Cryst. (1991), A47, 655-685].                  #
#                                                                            #
# The current version of the core CIF dictionary is obtainable from          #
# ftp://ftp.iucr.org/pub/cif_core.dic. The current version number is 2.4.    #
#                                                                            #
# Software is freely available for graphical display of the structure(s) in  #
# this CIF.  For information consult the CIF home page http://www.iucr.org/  #
# cif/home.html                                                              #
#                                                                            #
# This file may be used for bona fide research purposes within the           #
# scientific community so long as proper attribution is given to the journal # 
# article from which it was obtained.                                        #
#                                                                            #
##############################################################################
                                             
data_I
_audit_creation_method     SHELXL-97
_chemical_name_systematic
;
Poly[[bis(2,2-bipyridine)bis[\m~6~-5-(carboxylatomethoxy)benzene-1,3-
dicarboxylato]trimanganese(II)] monohydrate]
;
_chemical_name_common     ?
_chemical_formula_moiety     'C40 H26 Mn3 N4 O14, 2(H O0.50)'
_chemical_formula_sum     'C40 H28 Mn3 N4 O15'
_chemical_formula_iupac     '[Mn3 (C10 H5 O7)2 (C10 H8 N2)2], H2 O'
_chemical_formula_weight     969.48
_chemical_melting_point     ?
_symmetry_cell_setting     monoclinic
_symmetry_space_group_name_H-M     'P 21/n'
_symmetry_space_group_name_Hall     '-P 2yn'
loop_
    _symmetry_equiv_pos_as_xyz
    'x, y, z'
    '-x+1/2, y+1/2, -z+1/2'
    '-x, -y, -z'
    'x-1/2, -y-1/2, z-1/2'
_cell_length_a     8.56830(10)
_cell_length_b     25.2280(4)
_cell_length_c     9.76850(10)
_cell_angle_alpha     90.00
_cell_angle_beta     114.6330(10)
_cell_angle_gamma     90.00
_cell_volume     1919.41(4)
_cell_formula_units_Z     2
_cell_measurement_reflns_used     8045
_cell_measurement_theta_min     2.43
_cell_measurement_theta_max     27.67
_cell_measurement_temperature     296(2)
_exptl_crystal_description     block
_exptl_crystal_colour     yellow
_exptl_crystal_size_max     0.37
_exptl_crystal_size_mid     0.19
_exptl_crystal_size_min     0.09
_exptl_crystal_density_diffrn     1.677
_exptl_crystal_density_meas     ?
_exptl_crystal_density_method     'not measured'
_exptl_crystal_F_000     982
_exptl_absorpt_coefficient_mu     1.053
_exptl_absorpt_correction_type     multi-scan
_exptl_absorpt_process_details     '(<i>SADABS</i>; Sheldrick, 1996)'
_exptl_absorpt_correction_T_min     0.786
_exptl_absorpt_correction_T_max     0.907
_exptl_special_details
;
;
_diffrn_ambient_temperature     296(2)
_diffrn_radiation_type     MoK\a
_diffrn_radiation_wavelength     0.71073
_diffrn_radiation_source     'fine-focus sealed tube'
_diffrn_radiation_monochromator     graphite
_diffrn_measurement_device_type     'Bruker APEXII area-detector'
_diffrn_measurement_method     \w
_diffrn_detector_area_resol_mean     ?
_diffrn_reflns_number     16528
_diffrn_reflns_av_R_equivalents     0.0230
_diffrn_reflns_av_sigmaI/netI     0.0184
_diffrn_reflns_theta_min     2.43
_diffrn_reflns_theta_max     25.00
_diffrn_reflns_theta_full     25.00
_diffrn_measured_fraction_theta_max     0.991
_diffrn_measured_fraction_theta_full     0.991
_diffrn_reflns_limit_h_min     -9
_diffrn_reflns_limit_h_max     8
_diffrn_reflns_limit_k_min     -24
_diffrn_reflns_limit_k_max     30
_diffrn_reflns_limit_l_min     -11
_diffrn_reflns_limit_l_max     11
_diffrn_standards_number     0
_diffrn_standards_interval_count     .
_diffrn_standards_interval_time     .
_diffrn_standards_decay_%     ?
_refine_special_details
;
Refinement of <i>F</i>^2^ against ALL reflections. The weighted <i>R</i>-factor
<i>wR</i> and goodness of fit <i>S</i> are based on <i>F</i>^2^, conventional
<i>R</i>-factors <i>R</i> are based on <i>F</i>, with <i>F</i> set to zero for
negative <i>F</i>^2^. The threshold expression of <i>F</i>^2^ >
\s(<i>F</i>^2^) is used only for calculating <i>R</i>-factors(gt) <i>etc</i>.
and is not relevant to the choice of reflections for refinement.
<i>R</i>-factors based on <i>F</i>^2^ are statistically about twice as large
as those based on <i>F</i>, and <i>R</i>- factors based on ALL data will be
even larger.
;
_reflns_number_total     3350
_reflns_number_gt     3012
_reflns_threshold_expression     I>2\s(I)
_refine_ls_structure_factor_coef     Fsqd
_refine_ls_matrix_type     full
_refine_ls_R_factor_all     0.0398
_refine_ls_R_factor_gt     0.0355
_refine_ls_wR_factor_gt     0.1178
_refine_ls_wR_factor_ref     0.1226
_refine_ls_goodness_of_fit_ref     1.097
_refine_ls_restrained_S_all     1.096
_refine_ls_number_reflns     3350
_refine_ls_number_parameters     292
_refine_ls_number_restraints     6
_refine_ls_hydrogen_treatment     mixed
_refine_ls_weighting_scheme     calc
_refine_ls_weighting_details
         'calc w=1/[\s^2^(Fo^2^)+(0.0743P)^2^+1.9128P] where P=(Fo^2^+2Fc^2^)/3'
_atom_sites_solution_hydrogens     geom
_atom_sites_solution_primary     direct
_atom_sites_solution_secondary     difmap
_refine_ls_shift/su_max     0.000
_refine_ls_shift/su_mean     0.000
_refine_diff_density_max     1.112
_refine_diff_density_min     -0.473
_refine_ls_extinction_method     none
_refine_ls_extinction_coef     ?
loop_
    _atom_type_symbol
    _atom_type_description
    _atom_type_scat_dispersion_real
    _atom_type_scat_dispersion_imag
    _atom_type_scat_source
    'C' 'C' 0.0033 0.0016
                         'International Tables Vol C Tables 4.2.6.8 and 6.1.1.4'
    'H' 'H' 0.0000 0.0000
                         'International Tables Vol C Tables 4.2.6.8 and 6.1.1.4'
    'N' 'N' 0.0061 0.0033
                         'International Tables Vol C Tables 4.2.6.8 and 6.1.1.4'
    'O' 'O' 0.0106 0.0060
                         'International Tables Vol C Tables 4.2.6.8 and 6.1.1.4'
    'Mn' 'Mn' 0.3368 0.7283
                         'International Tables Vol C Tables 4.2.6.8 and 6.1.1.4'
_computing_data_collection     'APEX2 (Bruker, 2006)'
_computing_cell_refinement     'SAINT (Bruker, 2006)'
_computing_data_reduction     'SAINT (Bruker, 2006)'
_computing_structure_solution     'SHELXS97 (Sheldrick, 2008)'
_computing_structure_refinement     'SHELXS97 (Sheldrick, 2008)'
_computing_molecular_graphics     'DIAMOND (Brandenburg, 2008)'
_computing_publication_material     'SHELXTL (Brandenburg, 2008)'
loop_
    _atom_site_type_symbol
    _atom_site_label
    _atom_site_fract_x
    _atom_site_fract_y
    _atom_site_fract_z
    _atom_site_U_iso_or_equiv
    _atom_site_adp_type
    _atom_site_calc_flag
    _atom_site_refinement_flags
    _atom_site_occupancy
    _atom_site_disorder_assembly
    _atom_site_disorder_group
    Mn Mn1 0.23443(6) 0.121021(17) 0.11506(5) 0.02566(17) Uani d . 1 . .
    Mn Mn2 0.0000 0.0000 0.0000 0.02189(18) Uani d S 1 . .
    O O1W -0.6212(6) -0.12729(17) -0.9008(6) 0.0426(12) Uani d PD 0.50 . .
    H H1WB -0.5137(17) -0.130(3) -0.874(7) 0.051 Uiso d PD 0.50 . .
    H H1WA -0.659(7) -0.111(3) -0.984(5) 0.051 Uiso d PD 0.50 . .
    O O1 0.0588(3) 0.08005(8) -0.0861(2) 0.0297(5) Uani d . 1 . .
    O O2 0.2531(3) 0.12144(9) -0.1396(2) 0.0353(5) Uani d . 1 . .
    O O3 0.1568(3) 0.11891(9) -0.7023(3) 0.0416(6) Uani d . 1 . .
    O O4 0.0038(3) 0.04991(9) -0.8255(2) 0.0387(6) Uani d . 1 . .
    O O5 -0.3626(3) 0.00513(9) -0.5459(2) 0.0337(5) Uani d . 1 . .
    O O6 -0.7274(3) -0.01469(9) -0.8866(2) 0.0337(5) Uani d . 1 . .
    O O7 -0.5860(3) 0.06004(9) -0.7894(3) 0.0408(6) Uani d . 1 . .
    N N1 0.1153(4) 0.20221(11) 0.0619(3) 0.0344(6) Uani d . 1 . .
    N N2 0.4486(3) 0.17919(10) 0.1761(3) 0.0308(6) Uani d . 1 . .
    C C1 0.0167(3) 0.08164(10) -0.3438(3) 0.0207(6) Uani d . 1 . .
    C C2 0.0778(4) 0.09280(10) -0.4528(3) 0.0213(6) Uani d . 1 . .
    H H2 0.1769 0.1128 -0.4285 0.026 Uiso calc R 1 . .
    C C3 -0.0115(4) 0.07361(10) -0.5978(3) 0.0217(6) Uani d . 1 . .
    C C4 -0.1610(4) 0.04408(11) -0.6359(3) 0.0227(6) Uani d . 1 . .
    H H4 -0.2187 0.0308 -0.7330 0.027 Uiso calc R 1 . .
    C C5 -0.2231(3) 0.03463(11) -0.5281(3) 0.0228(6) Uani d . 1 . .
    C C6 -0.1349(4) 0.05419(11) -0.3831(3) 0.0232(6) Uani d . 1 . .
    H H6 -0.1786 0.0487 -0.3116 0.028 Uiso calc R 1 . .
    C C7 0.1182(4) 0.09562(10) -0.1816(3) 0.0237(6) Uani d . 1 . .
    C C8 0.0547(4) 0.08148(12) -0.7170(3) 0.0269(6) Uani d . 1 . .
    C C9 -0.4589(4) -0.02186(12) -0.6826(3) 0.0306(7) Uani d . 1 . .
    H H9A -0.5073 -0.0537 -0.6605 0.037 Uiso calc R 1 . .
    H H9B -0.3821 -0.0326 -0.7277 0.037 Uiso calc R 1 . .
    C C10 -0.6025(4) 0.01101(12) -0.7951(3) 0.0264(6) Uani d . 1 . .
    C C11 -0.0531(5) 0.21147(17) 0.0082(4) 0.0468(9) Uani d . 1 . .
    H H11 -0.1278 0.1827 -0.0174 0.056 Uiso calc R 1 . .
    C C12 -0.1217(6) 0.2624(2) -0.0112(4) 0.0587(12) Uani d . 1 . .
    H H12 -0.2397 0.2678 -0.0514 0.070 Uiso calc R 1 . .
    C C13 -0.0103(6) 0.30430(18) 0.0307(5) 0.0613(12) Uani d . 1 . .
    H H13 -0.0521 0.3388 0.0210 0.074 Uiso calc R 1 . .
    C C14 0.1621(6) 0.29541(15) 0.0868(4) 0.0514(10) Uani d . 1 . .
    H H14 0.2382 0.3238 0.1155 0.062 Uiso calc R 1 . .
    C C15 0.2239(4) 0.24397(13) 0.1008(3) 0.0342(7) Uani d . 1 . .
    C C16 0.4077(4) 0.23094(12) 0.1557(3) 0.0318(7) Uani d . 1 . .
    C C17 0.5338(5) 0.26898(13) 0.1875(4) 0.0440(9) Uani d . 1 . .
    H H17 0.5040 0.3046 0.1724 0.053 Uiso calc R 1 . .
    C C18 0.7043(5) 0.25413(15) 0.2416(4) 0.0479(9) Uani d . 1 . .
    H H18 0.7899 0.2796 0.2644 0.057 Uiso calc R 1 . .
    C C19 0.7455(5) 0.20131(15) 0.2613(4) 0.0456(9) Uani d . 1 . .
    H H19 0.8589 0.1900 0.2968 0.055 Uiso calc R 1 . .
    C C20 0.6131(4) 0.16548(13) 0.2268(4) 0.0381(8) Uani d . 1 . .
    H H20 0.6403 0.1296 0.2397 0.046 Uiso calc R 1 . .
loop_
    _atom_site_aniso_label
    _atom_site_aniso_U_11
    _atom_site_aniso_U_22
    _atom_site_aniso_U_33
    _atom_site_aniso_U_12
    _atom_site_aniso_U_13
    _atom_site_aniso_U_23
    Mn1 0.0318(3) 0.0250(3) 0.0198(3) -0.00594(17) 0.0103(2) -0.00228(16)
    Mn2 0.0203(3) 0.0264(3) 0.0174(3) -0.0036(2) 0.0062(2) -0.0038(2)
    O1W 0.031(2) 0.022(2) 0.081(4) -0.0176(19) 0.030(3) -0.026(2)
    O1 0.0381(12) 0.0346(11) 0.0175(9) -0.0066(9) 0.0128(9) -0.0019(8)
    O2 0.0355(13) 0.0405(13) 0.0266(11) -0.0142(10) 0.0096(10) -0.0066(9)
    O3 0.0529(15) 0.0437(14) 0.0397(13) -0.0147(11) 0.0308(12) -0.0004(10)
    O4 0.0457(14) 0.0523(14) 0.0230(11) -0.0026(11) 0.0191(10) -0.0108(10)
    O5 0.0225(11) 0.0500(13) 0.0265(11) -0.0143(9) 0.0081(9) -0.0015(9)
    O6 0.0240(11) 0.0355(12) 0.0331(11) -0.0025(9) 0.0036(9) -0.0045(9)
    O7 0.0329(12) 0.0268(12) 0.0507(14) -0.0042(9) 0.0056(11) 0.0036(10)
    N1 0.0399(16) 0.0386(15) 0.0291(13) 0.0006(12) 0.0188(12) 0.0027(11)
    N2 0.0389(15) 0.0249(13) 0.0306(13) -0.0035(11) 0.0164(12) -0.0029(10)
    C1 0.0251(14) 0.0191(13) 0.0180(13) 0.0014(11) 0.0091(11) 0.0008(10)
    C2 0.0230(14) 0.0194(13) 0.0215(13) -0.0018(11) 0.0093(11) -0.0003(10)
    C3 0.0256(14) 0.0219(14) 0.0192(13) 0.0039(11) 0.0110(11) 0.0018(10)
    C4 0.0222(14) 0.0259(14) 0.0168(12) -0.0006(11) 0.0050(11) -0.0017(10)
    C5 0.0181(13) 0.0262(14) 0.0225(13) 0.0007(11) 0.0069(11) 0.0039(11)
    C6 0.0233(14) 0.0288(14) 0.0181(13) 0.0016(11) 0.0091(11) 0.0034(11)
    C7 0.0302(15) 0.0199(13) 0.0200(13) 0.0019(12) 0.0096(12) -0.0011(11)
    C8 0.0298(16) 0.0321(16) 0.0214(14) 0.0043(13) 0.0132(12) 0.0056(12)
    C9 0.0236(15) 0.0301(16) 0.0330(16) -0.0061(12) 0.0067(13) -0.0023(13)
    C10 0.0220(15) 0.0307(16) 0.0273(15) -0.0029(12) 0.0111(12) -0.0002(12)
    C11 0.044(2) 0.062(2) 0.0393(19) 0.0037(18) 0.0220(16) 0.0068(17)
    C12 0.057(2) 0.085(3) 0.042(2) 0.029(2) 0.0267(19) 0.013(2)
    C13 0.081(3) 0.052(3) 0.053(2) 0.029(2) 0.030(2) 0.008(2)
    C14 0.068(3) 0.0360(19) 0.051(2) 0.0100(19) 0.025(2) 0.0001(16)
    C15 0.050(2) 0.0301(16) 0.0258(15) 0.0028(14) 0.0192(14) 0.0017(12)
    C16 0.0471(19) 0.0265(15) 0.0246(15) -0.0049(14) 0.0177(14) -0.0018(12)
    C17 0.063(3) 0.0251(16) 0.048(2) -0.0093(16) 0.0268(18) -0.0055(14)
    C18 0.053(2) 0.046(2) 0.052(2) -0.0217(18) 0.0289(18) -0.0113(17)
    C19 0.041(2) 0.048(2) 0.051(2) -0.0097(17) 0.0229(17) -0.0070(17)
    C20 0.0378(19) 0.0321(17) 0.0450(19) -0.0029(14) 0.0179(15) -0.0035(14)
_geom_special_details
;
All e.s.d.'s (except the e.s.d. in the dihedral angle between two l.s. planes)
are estimated using the full covariance matrix. The cell e.s.d.'s are taken
into account individually in the estimation of e.s.d.'s in distances, angles
and torsion angles; correlations between e.s.d.'s in cell parameters are only
used when they are defined by crystal symmetry. An approximate (isotropic)
treatment of cell e.s.d.'s is used for estimating e.s.d.'s involving l.s.
planes.
;
loop_
    _geom_bond_atom_site_label_1
    _geom_bond_atom_site_label_2
    _geom_bond_site_symmetry_2
    _geom_bond_distance
    _geom_bond_publ_flag
    Mn1 O7 1_656 2.100(2) y
    Mn1 O3 1_556 2.148(2) y
    Mn1 O1 . 2.175(2) y
    Mn1 N2 . 2.228(3) y
    Mn1 N1 . 2.251(3) y
    Mn2 O4 1_556 2.108(2) ?
    Mn2 O4 3_554 2.108(2) y
    Mn2 O6 3_454 2.159(2) y
    Mn2 O6 1_656 2.159(2) ?
    Mn2 O1 3 2.322(2) ?
    Mn2 O1 . 2.322(2) y
    O1W H1WB . 0.849(2) ?
    O1W H1WA . 0.849(2) ?
    O1 C7 . 1.296(3) ?
    O2 C7 . 1.238(4) ?
    O3 C8 . 1.254(4) ?
    O3 Mn1 1_554 2.148(2) ?
    O4 C8 . 1.250(4) ?
    O4 Mn2 1_554 2.108(2) ?
    O5 C5 . 1.356(3) ?
    O5 C9 . 1.417(4) ?
    O6 C10 . 1.252(4) ?
    O6 Mn2 1_454 2.159(2) ?
    O7 C10 . 1.244(4) ?
    O7 Mn1 1_454 2.100(2) ?
    N1 C11 . 1.334(5) ?
    N1 C15 . 1.351(4) ?
    N2 C20 . 1.330(4) ?
    N2 C16 . 1.345(4) ?
    C1 C6 . 1.378(4) ?
    C1 C2 . 1.396(4) ?
    C1 C7 . 1.498(4) ?
    C2 C3 . 1.386(4) ?
    C2 H2 . 0.9300 ?
    C3 C4 . 1.392(4) ?
    C3 C8 . 1.506(4) ?
    C4 C5 . 1.384(4) ?
    C4 H4 . 0.9300 ?
    C5 C6 . 1.389(4) ?
    C6 H6 . 0.9300 ?
    C9 C10 . 1.511(4) ?
    C9 H9A . 0.9700 ?
    C9 H9B . 0.9700 ?
    C11 C12 . 1.394(6) ?
    C11 H11 . 0.9300 ?
    C12 C13 . 1.366(7) ?
    C12 H12 . 0.9300 ?
    C13 C14 . 1.363(6) ?
    C13 H13 . 0.9300 ?
    C14 C15 . 1.387(5) ?
    C14 H14 . 0.9300 ?
    C15 C16 . 1.474(5) ?
    C16 C17 . 1.380(5) ?
    C17 C18 . 1.382(6) ?
    C17 H17 . 0.9300 ?
    C18 C19 . 1.371(5) ?
    C18 H18 . 0.9300 ?
    C19 C20 . 1.378(5) ?
    C19 H19 . 0.9300 ?
    C20 H20 . 0.9300 ?
loop_
    _geom_angle_atom_site_label_1
    _geom_angle_atom_site_label_2
    _geom_angle_atom_site_label_3
    _geom_angle_site_symmetry_1
    _geom_angle_site_symmetry_3
    _geom_angle
    _geom_angle_publ_flag
    O7 Mn1 O3 1_656 1_556 92.04(10) ?
    O7 Mn1 O1 1_656 . 99.00(9) ?
    O3 Mn1 O1 1_556 . 113.65(9) ?
    O7 Mn1 N2 1_656 . 89.68(9) ?
    O3 Mn1 N2 1_556 . 107.44(9) ?
    O1 Mn1 N2 . . 137.52(8) ?
    O7 Mn1 N1 1_656 . 161.31(10) ?
    O3 Mn1 N1 1_556 . 86.93(9) ?
    O1 Mn1 N1 . . 98.49(9) ?
    N2 Mn1 N1 . . 72.92(10) ?
    O4 Mn2 O4 1_556 3_554 180.00(12) ?
    O4 Mn2 O6 1_556 3_454 87.76(9) ?
    O4 Mn2 O6 3_554 3_454 92.24(9) ?
    O4 Mn2 O6 1_556 1_656 92.24(9) ?
    O4 Mn2 O6 3_554 1_656 87.76(9) ?
    O6 Mn2 O6 3_454 1_656 180.00(11) ?
    O4 Mn2 O1 1_556 3 99.16(8) ?
    O4 Mn2 O1 3_554 3 80.84(8) ?
    O6 Mn2 O1 3_454 3 89.06(8) ?
    O6 Mn2 O1 1_656 3 90.94(8) ?
    O4 Mn2 O1 1_556 . 80.84(8) ?
    O4 Mn2 O1 3_554 . 99.16(8) ?
    O6 Mn2 O1 3_454 . 90.94(8) ?
    O6 Mn2 O1 1_656 . 89.06(8) ?
    O1 Mn2 O1 3 . 180.00(5) ?
    H1WB O1W H1WA . . 105.3(4) ?
    C7 O1 Mn1 . . 100.06(17) ?
    C7 O1 Mn2 . . 137.20(18) ?
    Mn1 O1 Mn2 . . 105.02(8) ?
    C8 O3 Mn1 . 1_554 111.51(19) ?
    C8 O4 Mn2 . 1_554 161.5(2) ?
    C5 O5 C9 . . 121.3(2) ?
    C10 O6 Mn2 . 1_454 134.2(2) ?
    C10 O7 Mn1 . 1_454 131.3(2) ?
    C11 N1 C15 . . 118.6(3) ?
    C11 N1 Mn1 . . 124.2(3) ?
    C15 N1 Mn1 . . 116.8(2) ?
    C20 N2 C16 . . 118.6(3) ?
    C20 N2 Mn1 . . 123.7(2) ?
    C16 N2 Mn1 . . 117.7(2) ?
    C6 C1 C2 . . 119.9(2) ?
    C6 C1 C7 . . 118.5(2) ?
    C2 C1 C7 . . 121.5(2) ?
    C3 C2 C1 . . 119.1(2) ?
    C3 C2 H2 . . 120.5 ?
    C1 C2 H2 . . 120.5 ?
    C2 C3 C4 . . 121.0(2) ?
    C2 C3 C8 . . 121.3(2) ?
    C4 C3 C8 . . 117.7(2) ?
    C5 C4 C3 . . 119.4(2) ?
    C5 C4 H4 . . 120.3 ?
    C3 C4 H4 . . 120.3 ?
    O5 C5 C4 . . 126.5(2) ?
    O5 C5 C6 . . 113.7(2) ?
    C4 C5 C6 . . 119.7(3) ?
    C1 C6 C5 . . 120.8(3) ?
    C1 C6 H6 . . 119.6 ?
    C5 C6 H6 . . 119.6 ?
    O2 C7 O1 . . 120.9(2) ?
    O2 C7 C1 . . 121.6(2) ?
    O1 C7 C1 . . 117.5(2) ?
    O4 C8 O3 . . 123.8(3) ?
    O4 C8 C3 . . 117.5(3) ?
    O3 C8 C3 . . 118.7(3) ?
    O5 C9 C10 . . 113.6(2) ?
    O5 C9 H9A . . 108.9 ?
    C10 C9 H9A . . 108.9 ?
    O5 C9 H9B . . 108.9 ?
    C10 C9 H9B . . 108.9 ?
    H9A C9 H9B . . 107.7 ?
    O7 C10 O6 . . 126.5(3) ?
    O7 C10 C9 . . 118.0(3) ?
    O6 C10 C9 . . 115.5(3) ?
    N1 C11 C12 . . 122.7(4) ?
    N1 C11 H11 . . 118.6 ?
    C12 C11 H11 . . 118.6 ?
    C13 C12 C11 . . 118.1(4) ?
    C13 C12 H12 . . 121.0 ?
    C11 C12 H12 . . 121.0 ?
    C14 C13 C12 . . 119.8(4) ?
    C14 C13 H13 . . 120.1 ?
    C12 C13 H13 . . 120.1 ?
    C13 C14 C15 . . 119.9(4) ?
    C13 C14 H14 . . 120.0 ?
    C15 C14 H14 . . 120.0 ?
    N1 C15 C14 . . 120.8(3) ?
    N1 C15 C16 . . 115.8(3) ?
    C14 C15 C16 . . 123.4(3) ?
    N2 C16 C17 . . 120.7(3) ?
    N2 C16 C15 . . 116.3(3) ?
    C17 C16 C15 . . 123.0(3) ?
    C16 C17 C18 . . 120.1(3) ?
    C16 C17 H17 . . 120.0 ?
    C18 C17 H17 . . 120.0 ?
    C19 C18 C17 . . 119.1(3) ?
    C19 C18 H18 . . 120.5 ?
    C17 C18 H18 . . 120.5 ?
    C18 C19 C20 . . 117.8(4) ?
    C18 C19 H19 . . 121.1 ?
    C20 C19 H19 . . 121.1 ?
    N2 C20 C19 . . 123.8(3) ?
    N2 C20 H20 . . 118.1 ?
    C19 C20 H20 . . 118.1 ?
loop_
    _geom_torsion_atom_site_label_1
    _geom_torsion_atom_site_label_2
    _geom_torsion_atom_site_label_3
    _geom_torsion_atom_site_label_4
    _geom_torsion_site_symmetry_1
    _geom_torsion_site_symmetry_2
    _geom_torsion_site_symmetry_3
    _geom_torsion_site_symmetry_4
    _geom_torsion
    _geom_torsion_publ_flag
    O7 Mn1 O1 C7 1_656 . . . -94.71(18) ?
    O3 Mn1 O1 C7 1_556 . . . 169.05(17) ?
    N2 Mn1 O1 C7 . . . . 4.8(2) ?
    N1 Mn1 O1 C7 . . . . 78.69(18) ?
    O7 Mn1 O1 Mn2 1_656 . . . 50.28(10) ?
    O3 Mn1 O1 Mn2 1_556 . . . -45.96(12) ?
    N2 Mn1 O1 Mn2 . . . . 149.75(11) ?
    N1 Mn1 O1 Mn2 . . . . -136.32(9) ?
    O4 Mn2 O1 C7 1_556 . . . 162.4(3) ?
    O4 Mn2 O1 C7 3_554 . . . -17.6(3) ?
    O6 Mn2 O1 C7 3_454 . . . -110.0(3) ?
    O6 Mn2 O1 C7 1_656 . . . 70.0(3) ?
    O4 Mn2 O1 Mn1 1_556 . . . 38.66(9) ?
    O4 Mn2 O1 Mn1 3_554 . . . -141.34(9) ?
    O6 Mn2 O1 Mn1 3_454 . . . 126.24(9) ?
    O6 Mn2 O1 Mn1 1_656 . . . -53.76(9) ?
    O7 Mn1 N1 C11 1_656 . . . -156.2(3) ?
    O3 Mn1 N1 C11 1_556 . . . -68.9(3) ?
    O1 Mn1 N1 C11 . . . . 44.5(3) ?
    N2 Mn1 N1 C11 . . . . -178.2(3) ?
    O7 Mn1 N1 C15 1_656 . . . 17.3(4) ?
    O3 Mn1 N1 C15 1_556 . . . 104.6(2) ?
    O1 Mn1 N1 C15 . . . . -141.9(2) ?
    N2 Mn1 N1 C15 . . . . -4.7(2) ?
    O7 Mn1 N2 C20 1_656 . . . 9.9(3) ?
    O3 Mn1 N2 C20 1_556 . . . 102.0(3) ?
    O1 Mn1 N2 C20 . . . . -93.1(3) ?
    N1 Mn1 N2 C20 . . . . -177.0(3) ?
    O7 Mn1 N2 C16 1_656 . . . -172.2(2) ?
    O3 Mn1 N2 C16 1_556 . . . -80.2(2) ?
    O1 Mn1 N2 C16 . . . . 84.7(2) ?
    N1 Mn1 N2 C16 . . . . 0.9(2) ?
    C6 C1 C2 C3 . . . . -3.2(4) ?
    C7 C1 C2 C3 . . . . 172.6(2) ?
    C1 C2 C3 C4 . . . . 0.7(4) ?
    C1 C2 C3 C8 . . . . -176.0(2) ?
    C2 C3 C4 C5 . . . . 1.3(4) ?
    C8 C3 C4 C5 . . . . 178.1(2) ?
    C9 O5 C5 C4 . . . . 2.6(4) ?
    C9 O5 C5 C6 . . . . -174.3(2) ?
    C3 C4 C5 O5 . . . . -177.4(3) ?
    C3 C4 C5 C6 . . . . -0.7(4) ?
    C2 C1 C6 C5 . . . . 3.8(4) ?
    C7 C1 C6 C5 . . . . -172.1(2) ?
    O5 C5 C6 C1 . . . . 175.2(2) ?
    C4 C5 C6 C1 . . . . -1.9(4) ?
    Mn1 O1 C7 O2 . . . . 7.3(3) ?
    Mn2 O1 C7 O2 . . . . -118.1(3) ?
    Mn1 O1 C7 C1 . . . . -172.1(2) ?
    Mn2 O1 C7 C1 . . . . 62.5(4) ?
    C6 C1 C7 O2 . . . . -178.1(3) ?
    C2 C1 C7 O2 . . . . 6.0(4) ?
    C6 C1 C7 O1 . . . . 1.3(4) ?
    C2 C1 C7 O1 . . . . -174.6(2) ?
    Mn2 O4 C8 O3 1_554 . . . 36.8(8) ?
    Mn2 O4 C8 C3 1_554 . . . -143.2(6) ?
    Mn1 O3 C8 O4 1_554 . . . -0.7(4) ?
    Mn1 O3 C8 C3 1_554 . . . 179.27(19) ?
    C2 C3 C8 O4 . . . . 157.0(3) ?
    C4 C3 C8 O4 . . . . -19.8(4) ?
    C2 C3 C8 O3 . . . . -23.0(4) ?
    C4 C3 C8 O3 . . . . 160.2(3) ?
    C5 O5 C9 C10 . . . . -89.4(3) ?
    Mn1 O7 C10 O6 1_454 . . . 15.9(5) ?
    Mn1 O7 C10 C9 1_454 . . . -164.6(2) ?
    Mn2 O6 C10 O7 1_454 . . . -32.8(5) ?
    Mn2 O6 C10 C9 1_454 . . . 147.6(2) ?
    O5 C9 C10 O7 . . . . 27.3(4) ?
    O5 C9 C10 O6 . . . . -153.1(3) ?
    C15 N1 C11 C12 . . . . 0.8(5) ?
    Mn1 N1 C11 C12 . . . . 174.2(3) ?
    N1 C11 C12 C13 . . . . -1.7(6) ?
    C11 C12 C13 C14 . . . . 1.2(6) ?
    C12 C13 C14 C15 . . . . 0.1(6) ?
    C11 N1 C15 C14 . . . . 0.6(4) ?
    Mn1 N1 C15 C14 . . . . -173.3(2) ?
    C11 N1 C15 C16 . . . . -178.5(3) ?
    Mn1 N1 C15 C16 . . . . 7.6(3) ?
    C13 C14 C15 N1 . . . . -1.1(5) ?
    C13 C14 C15 C16 . . . . 178.0(3) ?
    C20 N2 C16 C17 . . . . -0.4(4) ?
    Mn1 N2 C16 C17 . . . . -178.3(2) ?
    C20 N2 C16 C15 . . . . -179.4(3) ?
    Mn1 N2 C16 C15 . . . . 2.7(3) ?
    N1 C15 C16 N2 . . . . -6.8(4) ?
    C14 C15 C16 N2 . . . . 174.1(3) ?
    N1 C15 C16 C17 . . . . 174.2(3) ?
    C14 C15 C16 C17 . . . . -4.9(5) ?
    N2 C16 C17 C18 . . . . -0.3(5) ?
    C15 C16 C17 C18 . . . . 178.6(3) ?
    C16 C17 C18 C19 . . . . 0.8(5) ?
    C17 C18 C19 C20 . . . . -0.5(5) ?
    C16 N2 C20 C19 . . . . 0.6(5) ?
    Mn1 N2 C20 C19 . . . . 178.4(3) ?
    C18 C19 C20 N2 . . . . -0.2(6) ?
loop_
    _geom_hbond_atom_site_label_D
    _geom_hbond_atom_site_label_H
    _geom_hbond_atom_site_label_A
    _geom_hbond_site_symmetry_A
    _geom_hbond_distance_DH
    _geom_hbond_distance_HA
    _geom_hbond_distance_DA
    _geom_hbond_angle_DHA
    O1W H1WB O2 3_554 0.849(2) 2.190(19) 3.015(5) 164(6)
data_global
_journal_date_recd_electronic     2011-01-06
_journal_date_accepted     2011-01-20
_journal_name_full     'Acta Crystallographica, Section E'
_journal_year     2011
_journal_volume     67
_journal_issue      2
_journal_page_first     m259
_journal_page_last     m260
_journal_paper_category     QM
_journal_coeditor_code     WM2447
_publ_contact_author_name     'Yun-Long Feng'
_publ_contact_author_address
;
  Zhejiang Key Laboratory for Reactive Chemistry on Solid Surfaces,
  Institute of Physical Chemistry,
  Zhejiang Normal University,
  Jinhua, Zhejiang 321004,
  P. R. China
  College of Chemistry and Life Science,
  Zhejiang Normal University,
  Jinhua 321004, Zhejiang,
   P. R. China
;
_publ_contact_author_email     'sky37@zjnu.cn'
_publ_contact_author_fax     '86-579-2282386'
_publ_contact_author_phone     '86-579-2282386'
_publ_section_title
;\
Poly[[bis(2,2-bipyridine)bis[\m~6~-5-(carboxylatomethoxy)benzene-1,3-\
dicarboxylato]trimanganese(II)] monohydrate]
;
loop_
    _publ_author_name
    _publ_author_address
    'Zhan-Guo  Jiang'
;
Zhejiang Key Laboratory for Reactive Chemistry on Solid Surfaces,
College of Chemistry and Life Science,
Zhejiang Normal University,
Jinhua, Zhejiang 321004,
People's Republic of China
;
    'Jing Chen'
;
Zhejiang Key Laboratory for Reactive Chemistry on Solid Surfaces,
College of Chemistry and Life Science,
Zhejiang Normal University,
Jinhua, Zhejiang 321004,
People's Republic of China
;
    'Yun-Long Feng'
;
Zhejiang Key Laboratory for Reactive Chemistry on Solid Surfaces,
College of Chemistry and Life Science,
Zhejiang Normal University,
Jinhua, Zhejiang 321004,
People's Republic of China
;
