# Supplementary material for: Poly[[bis­(2,2-bipyridine)­bis­[μ6-5-(carboxyl­atometh­oxy)benzene-1,3-dicarboxyl­ato]trimanganese(II)] monohydrate]
Source: Acta Crystallogr Sect E Struct Rep Online. 2011 Jan 26;67(Pt 2):m259–60. doi: 10.1107/S1600536811002819 (PMC3051434; doi:10.1107/S1600536811002819)
Supplement: Supplementary file 2 [file e-67-0m259-Isup2.hkl]

# 
# h,k,l, Fc-squared, Fo-squared, sigma(Fo-squared) and status flag 
# 
data_I
_shelx_title ' A in P2(1)/n' 
_shelx_refln_list_code          4 
_shelx_F_calc_maximum      277.42 
_exptl_crystal_F_000       982.00 
_reflns_d_resolution_high  0.8409 
 
loop_ 
 _symmetry_equiv_pos_as_xyz 
 'x, y, z' 
 '-x+1/2, y+1/2, -z+1/2' 
 '-x, -y, -z' 
 'x-1/2, -y-1/2, z-1/2' 
 
_cell_length_a     8.5683 
_cell_length_b    25.2280 
_cell_length_c     9.7685 
_cell_angle_alpha  90.000 
_cell_angle_beta  114.633 
_cell_angle_gamma  90.000 
 
_shelx_F_squared_multiplier     1.000 
 
loop_ 
 _refln_index_h 
 _refln_index_k 
 _refln_index_l 
 _refln_F_squared_calc 
 _refln_F_squared_meas 
 _refln_F_squared_sigma 
 _refln_observed_status 
   2   0   0      421.24      407.39      9.05 o 
   4   0   0     7145.29     6141.67     79.96 o 
   6   0   0      961.54      939.46     70.21 o 
   8   0   0     2783.06     2570.92     87.17 o 
   1   1   0    13341.32    11611.59     78.10 o 
   2   1   0     3509.34     4500.11     35.04 o 
   3   1   0     2685.88     2979.12     26.20 o 
   4   1   0     1785.39     1959.55     24.09 o 
   5   1   0     5467.66     5499.44     54.42 o 
   6   1   0      135.15      141.06      8.64 o 
   7   1   0      263.82      288.84     14.01 o 
   8   1   0      196.98      202.32     18.87 o 
   9   1   0      255.47      287.72     34.16 o 
   1   2   0    18319.25    15977.75    206.21 o 
   2   2   0     4260.45     4181.11     31.48 o 
   3   2   0       41.38       93.19      3.74 o 
   4   2   0     1165.60     1205.91     12.95 o 
   5   2   0     6599.86     6950.88     93.20 o 
   6   2   0      736.26      687.94     16.69 o 
   7   2   0      354.27      360.97     15.02 o 
   8   2   0      512.72      559.18     27.28 o 
   9   2   0       42.23       54.72     18.84 o 
   1   3   0     1593.68     2042.92     19.57 o 
   2   3   0     2294.87     3138.82     23.36 o 
   3   3   0     5608.49     5037.95     43.50 o 
   4   3   0     1100.82     1356.73     16.23 o 
   5   3   0      887.29      879.78     11.58 o 
   6   3   0      174.19      154.81      9.01 o 
   7   3   0     1233.96     1206.17     56.50 o 
   8   3   0       57.08       27.75      9.87 o 
   9   3   0        5.02       19.25     16.47 o 
   0   4   0     4895.96     2602.11     40.23 o 
   1   4   0      505.39      387.51      9.01 o 
   2   4   0     7738.76     7410.92     46.92 o 
   3   4   0     1699.73     1718.44     17.81 o 
   4   4   0      178.48      122.12      5.90 o 
   5   4   0      990.50     1031.48     15.62 o 
   6   4   0     2443.05     2302.02     33.76 o 
   7   4   0       18.02       29.86      7.24 o 
   8   4   0        3.42        3.58      7.56 o 
   9   4   0       31.67        4.75     14.75 o 
   1   5   0    13497.64    12512.91     89.28 o 
   2   5   0     7459.15     8759.01     60.50 o 
   3   5   0     2698.98     2152.86     22.71 o 
   4   5   0      372.93      375.59      8.41 o 
   5   5   0      100.07       77.84      6.37 o 
   6   5   0      384.49      396.56     11.19 o 
   7   5   0      796.82      891.31     36.53 o 
   8   5   0      100.04       89.24     13.67 o 
   0   6   0     3855.11     4682.17     40.68 o 
   1   6   0    28159.43    26684.51    173.78 o 
   2   6   0       28.23       60.25      3.24 o 
   3   6   0    21173.04    22983.32    173.93 o 
   4   6   0       43.45       21.86      2.88 o 
   5   6   0      995.59      978.21     15.78 o 
   6   6   0      613.33      627.01     16.50 o 
   7   6   0      469.61      495.45     32.70 o 
   8   6   0      346.25      376.23     24.00 o 
   1   7   0     9330.25    10834.78     67.56 o 
   2   7   0     9502.04    11240.13     71.59 o 
   3   7   0        2.27        3.67      2.07 o 
   4   7   0        7.38       15.17      2.71 o 
   5   7   0     1151.41     1227.51     18.25 o 
   6   7   0     1441.94     1416.97     21.15 o 
   7   7   0       10.33        8.23      4.11 o 
   8   7   0       14.73       11.01      8.88 o 
   0   8   0     8615.15     9928.36     91.96 o 
   1   8   0    13176.72    13729.83     75.55 o 
   2   8   0    21886.52    23124.65    135.47 o 
   3   8   0      234.57      299.64      6.91 o 
   4   8   0     3528.97     3153.34     29.79 o 
   5   8   0      101.59      124.25      6.36 o 
   6   8   0      336.40      332.94     10.15 o 
   7   8   0      289.40      268.40     11.12 o 
   8   8   0     1197.16     1204.49     39.97 o 
   1   9   0     1131.82      892.67      6.98 o 
   2   9   0     1214.33     1098.26     10.55 o 
   3   9   0     1338.50     1540.53     16.83 o 
   4   9   0     1587.35     1616.26     18.84 o 
   5   9   0      458.65      460.69     10.89 o 
   6   9   0      213.26      207.64      9.35 o 
   7   9   0      185.74      158.28     15.18 o 
   8   9   0      138.38      148.99      9.16 o 
   0  10   0     8965.28     8827.04     82.51 o 
   1  10   0     5091.30     4602.16     28.73 o 
   2  10   0      552.17      569.14      6.18 o 
   3  10   0     4978.01     5401.89     46.66 o 
   4  10   0      815.96      826.98     12.63 o 
   5  10   0      192.35      196.52      9.23 o 
   6  10   0        0.43        0.65      3.34 o 
   7  10   0      640.33      692.08     18.01 o 
   8  10   0      367.44      376.17     13.71 o 
   1  11   0      657.42      854.12      7.37 o 
   2  11   0     1488.06     1845.89     13.53 o 
   3  11   0     3189.49     3144.14     24.70 o 
   4  11   0     1375.63     1420.16     18.78 o 
   5  11   0      488.23      523.44     11.85 o 
   6  11   0      330.19      323.78     10.68 o 
   7  11   0      137.24      117.39      9.02 o 
   8  11   0      123.74      121.06      9.35 o 
   0  12   0      764.78      909.49     11.89 o 
   1  12   0        5.58       12.43      1.18 o 
   2  12   0    16168.58    16618.50     85.29 o 
   3  12   0       68.17       63.41      3.67 o 
   4  12   0      290.60      276.21      6.87 o 
   5  12   0        4.47        5.00      2.63 o 
   6  12   0      888.04      902.08     15.95 o 
   7  12   0        0.64        4.38      4.99 o 
   8  12   0       41.55       31.12      6.60 o 
   1  13   0     1321.15     1406.91      9.72 o 
   2  13   0      371.16      306.26      3.99 o 
   3  13   0    10523.01    10793.06     69.87 o 
   4  13   0      149.67      134.81      5.66 o 
   5  13   0      690.20      648.88     17.41 o 
   6  13   0       23.17       18.95      3.94 o 
   7  13   0      334.15      353.13     15.98 o 
   8  13   0        3.13        7.96      6.20 o 
   0  14   0      147.28      111.90      4.23 o 
   1  14   0     1511.04     1256.50      8.45 o 
   2  14   0     7193.62     7435.39     40.70 o 
   3  14   0     7046.64     7449.82     50.60 o 
   4  14   0        1.18        0.57      2.27 o 
   5  14   0      586.74      582.27     11.77 o 
   6  14   0      568.57      567.66     13.55 o 
   7  14   0      720.78      752.28     22.52 o 
   8  14   0       91.62       64.83     11.39 o 
   1  15   0      512.84      445.00      4.59 o 
   2  15   0      400.26      382.26      5.79 o 
   3  15   0     1315.84     1363.86     16.14 o 
   4  15   0      691.60      743.85     13.39 o 
   5  15   0      348.36      322.70     16.99 o 
   6  15   0      149.04      141.31     11.32 o 
   7  15   0       96.53       91.97     12.40 o 
   8  15   0       94.25       96.29     14.91 o 
   0  16   0    12398.92    12726.51    161.39 o 
   1  16   0     1789.69     1760.95     18.02 o 
   2  16   0     1382.46     1414.66     20.57 o 
   3  16   0     1812.79     1840.59     24.00 o 
   4  16   0     2321.81     2312.38     38.13 o 
   5  16   0      405.65      388.57     18.18 o 
   6  16   0        0.32        8.77      7.09 o 
   7  16   0      148.24      161.06     20.07 o 
   1  17   0      183.37      257.35      8.00 o 
   2  17   0      448.11      525.76     17.83 o 
   3  17   0       51.85       51.88      6.55 o 
   4  17   0      613.04      577.46     40.76 o 
   5  17   0     3209.81     3025.44     82.99 o 
   6  17   0      256.17      271.58     24.82 o 
   7  17   0      184.10      145.25     20.15 o 
   0  18   0     1078.52     1065.89     23.92 o 
   1  18   0     4691.50     4690.26     47.26 o 
   2  18   0        1.40        7.10      3.56 o 
   3  18   0      865.01      843.25     29.83 o 
   4  18   0        9.16       11.31      6.68 o 
   5  18   0     1015.88      968.50     42.93 o 
   6  18   0       70.60       57.67     14.91 o 
   7  18   0       31.00       23.59     12.78 o 
   1  19   0      172.76      158.43      9.99 o 
   2  19   0       85.83      101.35      7.21 o 
   3  19   0      384.62      396.88     11.05 o 
   4  19   0     1524.67     1487.80     24.97 o 
   5  19   0       10.33        0.00     10.57 o 
   6  19   0       40.02       76.27     17.29 o 
   7  19   0      492.27      512.35     34.49 o 
   0  20   0      345.71      350.33     13.75 o 
   1  20   0       37.47       21.93      4.90 o 
   2  20   0      854.87      807.73     18.36 o 
   3  20   0     1050.05     1015.31     24.41 o 
   4  20   0      732.55      738.24     20.61 o 
   5  20   0        1.92        0.00     10.40 o 
   6  20   0     1031.27     1071.31     48.25 o 
   1  21   0      522.45      503.91     14.77 o 
   2  21   0       44.09       46.02      6.24 o 
   3  21   0      169.05      208.93     20.24 o 
   4  21   0      543.00      525.57     14.88 o 
   5  21   0        0.04        0.35      3.83 o 
   6  21   0       23.58       49.73     15.98 o 
   0  22   0        5.26        6.75      5.06 o 
   1  22   0      613.64      577.37     16.10 o 
   2  22   0     2971.04     2912.61     43.00 o 
   3  22   0     1275.52     1248.97     29.45 o 
   4  22   0      132.51      114.81     12.21 o 
   5  22   0      556.11      583.00     21.87 o 
   6  22   0      471.18      510.47     36.05 o 
   1  23   0     1278.59     1283.94     25.42 o 
   2  23   0      900.11      928.07     38.49 o 
   3  23   0      362.87      377.32     16.45 o 
   4  23   0        9.92        6.86      5.27 o 
   5  23   0      325.98      339.61     20.96 o 
   0  24   0     4146.68     4078.68     64.72 o 
   1  24   0      669.53      654.47     17.94 o 
   2  24   0      392.95      343.95     13.76 o 
   3  24   0      350.56      353.23     22.77 o 
   4  24   0      845.33      895.47     42.52 o 
   5  24   0       18.39       29.96      6.21 o 
   1  25   0     1449.78     1410.52     27.87 o 
   2  25   0      292.64      250.95     17.30 o 
   3  25   0      261.95      260.33     14.84 o 
   4  25   0       11.80       23.79     13.07 o 
   5  25   0      795.18      794.46     23.80 o 
   0  26   0      840.61      943.77     58.33 o 
   1  26   0      397.56      460.88     15.83 o 
   2  26   0        2.28        7.24      5.42 o 
   3  26   0      289.01      292.63     64.60 o 
   4  26   0     1135.43     1002.52     36.58 o 
   1  27   0      278.94      268.91     12.95 o 
   2  27   0      117.52      122.03     10.32 o 
   3  27   0      326.59      387.30     18.73 o 
   4  27   0       26.13       24.44     10.36 o 
   0  28   0      861.30      818.13     22.14 o 
   1  28   0      124.58      100.87      9.51 o 
   2  28   0      374.63      437.63     16.76 o 
   3  28   0      167.48      173.47     14.15 o 
   1  29   0        5.99        8.01      6.06 o 
   2  29   0       73.01       43.93      8.20 o 
   0  30   0       52.73       47.68     14.50 o 
  -9   0   1      131.39      140.42     24.41 o 
  -7   0   1       55.52       43.59      9.68 o 
  -5   0   1     2085.02     1798.54     74.59 o 
  -3   0   1      975.50     1417.32     20.85 o 
  -1   0   1    19394.21    17291.17    236.41 o 
   1   0   1      423.06       30.18      2.57 o 
   3   0   1      866.58      769.05     17.82 o 
   5   0   1      210.36      193.87     16.58 o 
   7   0   1     1269.60     1152.34     52.59 o 
  -9   1   1       16.45       17.80     10.12 o 
  -8   1   1      796.72      776.28     48.46 o 
  -7   1   1      495.61      463.21     16.65 o 
  -6   1   1      307.94      304.87     16.45 o 
  -5   1   1       14.52       11.73      3.53 o 
  -4   1   1     2724.02     2172.08     21.07 o 
  -3   1   1     1110.92     1125.39     14.40 o 
  -2   1   1      913.82     1318.22     12.78 o 
  -1   1   1    19294.84    15829.17    131.16 o 
   0   1   1     3209.36     4567.17     36.43 o 
   1   1   1     1644.42     1534.01     14.18 o 
   2   1   1      149.94      195.08      4.38 o 
   3   1   1     5397.51     6140.38     54.29 o 
   4   1   1     9286.83     8826.04     77.68 o 
   5   1   1     2064.43     2041.43     27.72 o 
   6   1   1      600.62      570.84     14.74 o 
   7   1   1      279.94      285.59     36.13 o 
   8   1   1      174.50      161.84     15.07 o 
  -9   2   1        7.29       10.40      9.02 o 
  -8   2   1      336.09      327.97     21.66 o 
  -7   2   1      141.57      128.99      9.98 o 
  -6   2   1      653.02      565.71     16.10 o 
  -5   2   1      659.57      589.33      7.77 o 
  -4   2   1     1824.61     2008.40     23.11 o 
  -3   2   1     2661.73     2526.75     26.33 o 
  -2   2   1     3846.51     5082.54     38.69 o 
  -1   2   1      566.27      511.37      6.65 o 
   0   2   1    11143.42     9557.86     73.82 o 
   1   2   1      827.93      904.11      8.94 o 
   2   2   1        3.78       49.42      2.78 o 
   3   2   1     6937.34     7364.86     61.52 o 
   4   2   1        3.29        6.82      1.78 o 
   5   2   1       14.34       15.57      3.72 o 
   6   2   1       79.41       80.95      6.97 o 
   7   2   1     1381.11     1417.83     41.99 o 
   8   2   1       46.85       22.87      9.56 o 
  -9   3   1      164.11      172.10     19.25 o 
  -8   3   1      551.97      550.48     65.33 o 
  -7   3   1       14.35       27.69      5.80 o 
  -6   3   1     1770.69     1669.33     29.58 o 
  -5   3   1      160.72      162.78      4.86 o 
  -4   3   1     4969.39     5786.33     74.00 o 
  -3   3   1     1353.12     1363.19     16.89 o 
  -2   3   1     3838.70     4148.52     32.49 o 
  -1   3   1     1031.25      510.36      6.15 o 
   0   3   1     3173.51     4317.18     37.58 o 
   1   3   1     8996.31     8789.74     55.33 o 
   2   3   1    10629.82     9571.45     65.77 o 
   3   3   1      500.81      576.24     11.03 o 
   4   3   1       19.76       28.69      2.57 o 
   5   3   1     4619.29     4606.48     55.65 o 
   6   3   1     1212.73     1216.02     22.14 o 
   7   3   1      304.16      322.84     23.84 o 
   8   3   1      342.67      351.29     20.16 o 
  -9   4   1      137.02      127.94     16.72 o 
  -8   4   1      175.73      129.36     21.10 o 
  -7   4   1     1376.81     1340.98     28.12 o 
  -6   4   1        9.72        8.77      3.11 o 
  -5   4   1      234.22      248.28      7.85 o 
  -4   4   1      510.26      646.53     15.12 o 
  -3   4   1     5876.23     4655.86     43.82 o 
  -2   4   1      181.99      185.22      3.82 o 
  -1   4   1     3925.44     4214.08     37.14 o 
   0   4   1      299.91      281.85      4.25 o 
   1   4   1    17384.07    20527.85    124.36 o 
   2   4   1     1519.35     1601.28     14.36 o 
   3   4   1        3.80       10.40      2.18 o 
   4   4   1       22.35       30.66      3.05 o 
   5   4   1      186.58      147.04      5.95 o 
   6   4   1      736.08      707.93     16.54 o 
   7   4   1     2655.02     2586.11     48.91 o 
   8   4   1        1.73        8.72      7.25 o 
  -9   5   1       12.18       12.19      9.62 o 
  -8   5   1       72.77       83.78     20.24 o 
  -7   5   1       42.04       50.47      7.08 o 
  -6   5   1       79.57       78.60      6.70 o 
  -5   5   1     2797.92     2960.20     40.78 o 
  -4   5   1     1148.57     1298.12     18.15 o 
  -3   5   1       13.93       20.10      2.43 o 
  -2   5   1     8502.97     8991.41     61.56 o 
  -1   5   1      141.56      418.86      5.19 o 
   0   5   1      449.20      834.23      7.75 o 
   1   5   1       64.52       68.99      3.11 o 
   2   5   1    12660.02    11900.18     76.37 o 
   3   5   1     5490.55     5770.20     53.15 o 
   4   5   1      357.42      273.88      7.15 o 
   5   5   1      251.62      239.95      7.58 o 
   6   5   1     1992.86     2007.22     23.87 o 
   7   5   1      264.79      324.66     19.10 o 
   8   5   1      119.67      110.35     12.92 o 
  -9   6   1       47.20       54.25     13.29 o 
  -8   6   1       84.13      102.47     22.00 o 
  -7   6   1     1983.67     1872.41     26.95 o 
  -6   6   1       74.01       62.19      5.41 o 
  -5   6   1     1092.75     1161.24     18.44 o 
  -4   6   1      332.28      304.71      8.21 o 
  -3   6   1     1668.67     1746.90     17.81 o 
  -2   6   1     2109.66     2800.46     22.08 o 
  -1   6   1     5669.56     5746.84     36.17 o 
   0   6   1       43.81      187.16      2.59 o 
   1   6   1     5307.79     5204.62     36.58 o 
   2   6   1     2868.43     2357.61     20.24 o 
   3   6   1     1666.30     1534.64     17.22 o 
   4   6   1      614.27      676.98     10.79 o 
   5   6   1      139.39      132.93      6.16 o 
   6   6   1      134.40      135.61      6.19 o 
   7   6   1      653.80      657.89     43.84 o 
   8   6   1       33.84       24.87      8.61 o 
  -9   7   1        4.66        0.00      8.97 o 
  -8   7   1     1030.44      946.47     53.86 o 
  -7   7   1       19.31       20.70      4.70 o 
  -6   7   1      575.79      543.49     13.11 o 
  -5   7   1     3802.90     3713.67     40.89 o 
  -4   7   1     8378.20     8128.77     73.93 o 
  -3   7   1     2030.88     2179.53     20.79 o 
  -2   7   1     1341.49     1267.88     11.89 o 
  -1   7   1      918.23      520.27      4.53 o 
   0   7   1     8252.35     9121.13     53.00 o 
   1   7   1        3.34        3.28      1.64 o 
   2   7   1     3036.66     3087.60     24.89 o 
   3   7   1     8029.37     8693.13     66.41 o 
   4   7   1     3842.28     3701.62     33.71 o 
   5   7   1      971.01     1005.56     14.81 o 
   6   7   1       15.68       24.16      4.15 o 
   7   7   1      548.32      526.37     20.58 o 
   8   7   1      495.35      511.00     29.07 o 
  -9   8   1      743.35      883.58     42.44 o 
  -8   8   1       10.25        9.73      7.88 o 
  -7   8   1       58.80       54.27      5.86 o 
  -6   8   1        4.91       12.52      3.84 o 
  -5   8   1     2388.20     2384.63     29.92 o 
  -4   8   1      103.50      117.54      5.27 o 
  -3   8   1     2369.35     2139.46     21.73 o 
  -2   8   1      519.74      573.60      7.18 o 
  -1   8   1     7114.43     6822.84     40.46 o 
   0   8   1      817.23      883.31      6.89 o 
   1   8   1      233.49      493.47      5.38 o 
   2   8   1     2313.21     2431.19     20.72 o 
   3   8   1     3102.24     3097.13     28.66 o 
   4   8   1      576.86      617.57     12.94 o 
   5   8   1      662.00      679.38     12.00 o 
   6   8   1      666.53      697.83     17.34 o 
   7   8   1      922.41      933.31     19.37 o 
   8   8   1        0.23        6.63      7.70 o 
  -9   9   1       27.45       14.61     10.14 o 
  -8   9   1      916.36      933.32     49.66 o 
  -7   9   1        6.45        1.42      3.81 o 
  -6   9   1      204.30      220.91     11.69 o 
  -5   9   1       97.60      109.96      6.43 o 
  -4   9   1     3565.28     3282.09     32.47 o 
  -3   9   1     2586.74     2775.15     25.15 o 
  -2   9   1     1346.40     1571.98     12.12 o 
  -1   9   1       76.00      195.32      3.25 o 
   0   9   1     9826.52    10689.42     61.65 o 
   1   9   1     2638.55     2608.05     16.36 o 
   2   9   1     1411.19     1438.65     12.80 o 
   3   9   1     1888.06     2012.89     19.66 o 
   4   9   1     6267.09     6088.14     48.30 o 
   5   9   1     1002.33     1012.40     15.90 o 
   6   9   1      676.45      626.40     13.23 o 
   7   9   1      252.47      275.24     18.68 o 
   8   9   1      699.11      741.68     26.85 o 
  -9  10   1       61.29       50.47     16.84 o 
  -8  10   1      987.22      990.30     24.67 o 
  -7  10   1     1117.39     1005.60     28.03 o 
  -6  10   1      667.67      694.09     15.51 o 
  -5  10   1       81.76       64.28      5.43 o 
  -4  10   1      905.13      938.16     14.21 o 
  -3  10   1      259.19      313.48      6.74 o 
  -2  10   1     4246.46     4859.50     30.88 o 
  -1  10   1     7126.10     6986.36     49.60 o 
   0  10   1       67.19       14.22      1.58 o 
   1  10   1     3467.63     3600.95     22.42 o 
   2  10   1     1697.01     1539.15     13.52 o 
   3  10   1      442.19      420.24      8.91 o 
   4  10   1      398.61      403.34      8.99 o 
   5  10   1      203.10      209.01      7.64 o 
   6  10   1      150.79      153.36      7.55 o 
   7  10   1      430.62      418.35     14.15 o 
   8  10   1       34.89       21.16      8.65 o 
  -8  11   1      127.53      127.39     10.75 o 
  -7  11   1      172.75      173.81     10.27 o 
  -6  11   1      278.12      297.16     10.65 o 
  -5  11   1       18.05       10.52      3.74 o 
  -4  11   1       70.29       69.63      4.53 o 
  -3  11   1       45.32       23.58      2.38 o 
  -2  11   1      546.52      555.75      6.17 o 
  -1  11   1       31.23      106.93      3.15 o 
   0  11   1        5.09        2.86      2.49 o 
   1  11   1     8522.77     8934.30     50.70 o 
   2  11   1     1310.48     1116.51     11.49 o 
   3  11   1     5402.69     5233.93     90.55 o 
   4  11   1        4.96        6.96      2.45 o 
   5  11   1      138.32      151.54      6.92 o 
   6  11   1      851.79      786.16     17.18 o 
   7  11   1     1175.35     1210.42     34.81 o 
   8  11   1        0.04        0.27      5.28 o 
  -8  12   1       81.01       74.89      9.35 o 
  -7  12   1     1477.91     1527.78     28.56 o 
  -6  12   1       65.25       65.24      6.30 o 
  -5  12   1       67.77       59.02      5.39 o 
  -4  12   1       33.35       37.48      3.77 o 
  -3  12   1       85.45      225.15      5.26 o 
  -2  12   1       92.82      113.43      2.84 o 
  -1  12   1      802.58      828.95      9.30 o 
   0  12   1       87.40       95.88      3.18 o 
   1  12   1     2750.76     2958.95     19.26 o 
   2  12   1      971.13      916.31     11.07 o 
   3  12   1        3.85        2.25      2.02 o 
   4  12   1        7.38        8.43      2.74 o 
   5  12   1        2.07        0.00      2.63 o 
   6  12   1       89.73       94.78      6.54 o 
   7  12   1      382.68      354.96     15.95 o 
   8  12   1       11.43        3.96      5.15 o 
  -8  13   1        0.53        0.00      5.66 o 
  -7  13   1      178.70      190.53     11.18 o 
  -6  13   1      261.91      296.54     10.86 o 
  -5  13   1       33.10       38.07      4.72 o 
  -4  13   1        0.10        2.08      2.23 o 
  -3  13   1       70.72       70.51      3.46 o 
  -2  13   1      581.56      470.03      5.34 o 
  -1  13   1       22.18        3.60      1.45 o 
   0  13   1      169.42      221.44      4.47 o 
   1  13   1     4759.95     5026.74     30.40 o 
   2  13   1     4817.82     4616.75     36.66 o 
   3  13   1      519.59      528.14      9.60 o 
   4  13   1        4.97        5.40      2.41 o 
   5  13   1       59.65       65.37      5.91 o 
   6  13   1     1392.46     1435.66     21.45 o 
   7  13   1        2.47        0.85      5.06 o 
  -8  14   1      105.34      118.77     30.11 o 
  -7  14   1       20.88       28.56      8.70 o 
  -6  14   1       15.77       26.65      6.55 o 
  -5  14   1       10.41        2.06      3.28 o 
  -4  14   1     1854.44     1837.62     22.24 o 
  -3  14   1      599.83      571.20      8.05 o 
  -2  14   1     1304.16     1481.39     15.48 o 
  -1  14   1     2198.13     2233.15     19.43 o 
   0  14   1     5194.41     5013.37     37.66 o 
   1  14   1     1571.66     1593.81     12.83 o 
   2  14   1       44.80       72.88      3.99 o 
   3  14   1      121.70      146.03      5.57 o 
   4  14   1     1225.65     1165.13     16.36 o 
   5  14   1      504.80      498.80     11.32 o 
   6  14   1       38.59       43.25      5.15 o 
   7  14   1      182.60      188.85     11.58 o 
  -8  15   1      103.58      122.32     20.11 o 
  -7  15   1      253.36      251.82     17.31 o 
  -6  15   1       27.35       29.88      7.08 o 
  -5  15   1     1083.96     1182.43     26.45 o 
  -4  15   1      400.12      428.37     12.58 o 
  -3  15   1     1075.64     1070.40     25.75 o 
  -2  15   1      152.25      135.36      4.41 o 
  -1  15   1     1836.82     1801.64     16.72 o 
   0  15   1     3017.65     3031.06     24.80 o 
   1  15   1     4157.04     4134.20     33.22 o 
   2  15   1        6.42        5.94      2.82 o 
   3  15   1     2674.43     2820.23     27.32 o 
   4  15   1     1433.64     1382.21     17.17 o 
   5  15   1     2310.72     2300.90     32.66 o 
   6  15   1      134.44      117.84     10.71 o 
   7  15   1       12.16       25.97      8.44 o 
  -8  16   1        5.01        0.00     10.40 o 
  -7  16   1      186.79      133.63     14.12 o 
  -6  16   1       68.21       75.52      9.28 o 
  -5  16   1     2485.62     2529.56     50.37 o 
  -4  16   1     1000.45      980.94     19.68 o 
  -3  16   1      414.95      421.72      8.44 o 
  -2  16   1       15.70       15.31      2.62 o 
  -1  16   1     6247.47     5902.33     52.27 o 
   0  16   1     1658.13     1757.73     22.54 o 
   1  16   1      524.37      608.69     12.63 o 
   2  16   1       13.76       20.38      3.40 o 
   3  16   1       11.01       18.19      6.18 o 
   4  16   1        1.17       18.95      7.33 o 
   5  16   1      462.08      360.46     25.31 o 
   6  16   1       73.08       85.28     16.06 o 
   7  16   1      106.88       99.86     16.96 o 
  -7  17   1        0.00        0.00      9.83 o 
  -6  17   1      145.22      141.89     19.58 o 
  -5  17   1      234.71      205.83     15.65 o 
  -4  17   1      968.91      988.57     19.42 o 
  -3  17   1       61.44       46.59      4.55 o 
  -2  17   1      145.67      163.55      8.05 o 
  -1  17   1        2.13       12.19      6.55 o 
   0  17   1     4605.34     4788.85     48.92 o 
   1  17   1      232.86      233.24     13.52 o 
   2  17   1      135.55      150.78      8.23 o 
   3  17   1       19.27       22.01      3.45 o 
   4  17   1     7992.19     7983.39    120.69 o 
   5  17   1      123.76      109.45     17.37 o 
   6  17   1       47.91       38.59     12.37 o 
   7  17   1       70.17       57.02     15.24 o 
  -7  18   1       51.61       37.85     14.25 o 
  -6  18   1     1064.49     1069.76     46.86 o 
  -5  18   1     1510.48     1519.10     39.87 o 
  -4  18   1        2.67        3.01      4.77 o 
  -3  18   1      524.31      523.30     12.36 o 
  -2  18   1       92.49       88.19      6.77 o 
  -1  18   1     1472.14     1495.25     20.78 o 
   0  18   1      905.15      894.94     15.10 o 
   1  18   1      121.54      109.51      7.63 o 
   2  18   1       48.14       47.18      4.85 o 
   3  18   1      628.61      630.65     20.60 o 
   4  18   1      209.56      212.98     27.65 o 
   5  18   1       56.17       58.98     14.25 o 
   6  18   1        1.54       15.65     11.22 o 
   7  18   1      147.98      158.19     21.63 o 
  -7  19   1       54.27       39.16     14.99 o 
  -6  19   1      265.45      285.99     26.54 o 
  -5  19   1        0.75        6.83      3.68 o 
  -4  19   1      945.15      906.30     23.12 o 
  -3  19   1        5.98        9.61      4.14 o 
  -2  19   1     2631.01     2714.61     56.29 o 
  -1  19   1      711.91      679.36     13.10 o 
   0  19   1       33.92       33.64      4.10 o 
   1  19   1        8.55       13.57      4.30 o 
   2  19   1     1300.90     1317.63     30.82 o 
   3  19   1      343.91      375.71     13.92 o 
   4  19   1      422.57      382.31     29.12 o 
   5  19   1     1616.40     1435.87     54.64 o 
   6  19   1      376.17      426.90     30.07 o 
  -7  20   1     1475.48     1522.47     60.13 o 
  -6  20   1      138.40      167.45     22.77 o 
  -5  20   1       67.87       58.16      9.56 o 
  -4  20   1       86.82       84.55      6.94 o 
  -3  20   1     1735.35     1750.96     29.37 o 
  -2  20   1      150.63      150.96      8.71 o 
  -1  20   1       73.25       77.34      5.26 o 
   0  20   1      693.09      701.51     18.05 o 
   1  20   1     3920.95     3949.08     65.37 o 
   2  20   1       17.46       19.46      6.23 o 
   3  20   1       24.18       31.81      7.83 o 
   4  20   1        0.16        0.00      3.45 o 
   5  20   1      290.79      326.06     27.61 o 
   6  20   1       14.60       27.28     13.35 o 
  -6  21   1      525.98      518.08     34.65 o 
  -5  21   1      887.23      849.52     33.52 o 
  -4  21   1       44.79       31.59      6.32 o 
  -3  21   1        0.10        4.36      4.42 o 
  -2  21   1      485.70      445.15     19.44 o 
  -1  21   1       74.76       75.14      5.32 o 
   0  21   1      540.52      524.84     13.83 o 
   1  21   1       10.25       16.19      4.84 o 
   2  21   1     4434.08     4501.85     58.62 o 
   3  21   1     1133.76      993.80     34.41 o 
   4  21   1        4.86        0.00      3.80 o 
   5  21   1       65.29       95.36     19.09 o 
   6  21   1      960.36     1001.35     48.17 o 
  -6  22   1       81.24       94.93      7.75 o 
  -5  22   1      566.15      546.58     21.69 o 
  -4  22   1      171.34      196.18     12.53 o 
  -3  22   1      836.04      832.15     20.05 o 
  -2  22   1      840.40      786.64     36.86 o 
  -1  22   1      143.91      120.33      6.33 o 
   0  22   1      321.59      363.86     10.30 o 
   1  22   1      282.29      297.38     11.99 o 
   2  22   1      104.88       80.87     10.35 o 
   3  22   1       61.84       53.62      8.32 o 
   4  22   1       65.46       59.44     11.03 o 
   5  22   1       86.58       94.44      8.19 o 
  -6  23   1      106.66      123.10      9.16 o 
  -5  23   1     1241.85     1221.17     38.20 o 
  -4  23   1      321.56      307.14     14.91 o 
  -3  23   1      433.27      429.23     25.48 o 
  -2  23   1      582.28      612.88     25.45 o 
  -1  23   1       59.68       66.69      5.82 o 
   0  23   1      372.50      390.79     16.15 o 
   1  23   1     2997.96     2932.15     43.91 o 
   2  23   1      454.42      427.81     15.54 o 
   3  23   1     1927.32     1782.89     37.92 o 
   4  23   1      553.44      631.98     17.81 o 
   5  23   1      390.96      392.55     24.04 o 
  -5  24   1      433.07      443.44     17.67 o 
  -4  24   1       12.80       17.48     11.14 o 
  -3  24   1       56.95       53.25      8.56 o 
  -2  24   1     1061.48     1004.09     38.49 o 
  -1  24   1      672.97      724.54     14.03 o 
   0  24   1      204.18      204.59      9.54 o 
   1  24   1      304.37      326.12     13.42 o 
   2  24   1      149.36      144.10     10.00 o 
   3  24   1      249.58      253.15     20.69 o 
   4  24   1      228.38      251.11     13.84 o 
   5  24   1       49.23       34.79      7.14 o 
  -5  25   1      253.42      234.62     14.07 o 
  -4  25   1      543.91      640.32     22.19 o 
  -3  25   1       37.67       27.87      7.14 o 
  -2  25   1       43.93       42.69      6.98 o 
  -1  25   1       24.47       40.70      4.65 o 
   0  25   1      654.13      696.16     18.03 o 
   1  25   1        3.85        5.08      5.13 o 
   2  25   1      389.11      364.97     14.65 o 
   3  25   1        0.86        4.51      6.17 o 
   4  25   1      467.71      479.43     19.07 o 
  -4  26   1       96.76       98.65     10.95 o 
  -3  26   1        0.04        4.79      6.75 o 
  -2  26   1      437.80      412.82     16.88 o 
  -1  26   1      304.67      311.49     13.13 o 
   0  26   1      190.67      216.09     13.44 o 
   1  26   1       25.93       34.56      8.20 o 
   2  26   1       29.43       29.59      7.82 o 
   3  26   1      225.54      226.57     14.55 o 
   4  26   1       26.80       20.37      7.52 o 
  -4  27   1        2.10        0.00      6.01 o 
  -3  27   1        0.70        5.72      6.62 o 
  -2  27   1      406.18      402.83     17.14 o 
  -1  27   1      303.19      301.63     13.13 o 
   0  27   1        0.44        6.33      3.44 o 
   1  27   1      351.24      349.05     19.00 o 
   2  27   1      309.15      320.18     17.32 o 
   3  27   1      460.65      398.78     28.67 o 
  -3  28   1      246.80      312.11     27.81 o 
  -2  28   1       25.20       34.58      7.07 o 
  -1  28   1        8.42       10.51      5.53 o 
   0  28   1      199.85      213.88     12.21 o 
   1  28   1      599.46      579.75     18.73 o 
   2  28   1       70.29       75.96     10.74 o 
  -2  29   1      685.26      686.54     20.74 o 
  -1  29   1       23.97       22.75      6.75 o 
   0  29   1       75.66       65.33      8.08 o 
   1  29   1       55.13       45.24     11.59 o 
  -8   0   2       70.34       32.36     13.11 o 
  -6   0   2     3266.08     3353.29     65.31 o 
  -4   0   2     1493.33     1870.39     27.40 o 
  -2   0   2     1195.79     2204.55     33.75 o 
   0   0   2       39.77        0.17      2.34 o 
   2   0   2     2765.19     3351.08     44.05 o 
   4   0   2     4948.00     4777.45     67.10 o 
   6   0   2       11.73        9.66      4.98 o 
   8   0   2      543.03      553.61     69.14 o 
  -9   1   2      879.46      903.97     35.69 o 
  -8   1   2      241.97      255.38     19.64 o 
  -7   1   2      719.51      720.05     19.66 o 
  -6   1   2      351.62      325.00     12.11 o 
  -5   1   2     2456.65     2322.71     25.22 o 
  -4   1   2     1046.40     1141.14     14.63 o 
  -3   1   2      238.26      395.23      6.91 o 
  -2   1   2      280.02      241.61      4.42 o 
  -1   1   2    25396.01    25190.11    389.99 o 
   0   1   2    15924.55    14200.59    109.47 o 
   1   1   2      863.09     1339.64     11.09 o 
   2   1   2      748.08      634.62     10.70 o 
   3   1   2     5112.85     4867.85     38.93 o 
   4   1   2     1070.84     1035.00     17.28 o 
   5   1   2      617.59      600.27     14.30 o 
   6   1   2      375.66      375.73     10.97 o 
   7   1   2        8.63        8.66      5.66 o 
   8   1   2        2.66        2.62      6.73 o 
  -9   2   2      855.38      838.46     34.51 o 
  -8   2   2      535.92      577.06     30.60 o 
  -7   2   2        0.94        0.00      3.88 o 
  -6   2   2      686.22      737.88     18.20 o 
  -5   2   2      658.97      577.94      9.95 o 
  -4   2   2     3540.74     3511.33     36.45 o 
  -3   2   2      113.76       68.37      3.91 o 
  -2   2   2    10589.47    10790.89     72.09 o 
  -1   2   2      159.70        0.42      1.43 o 
   0   2   2      233.14      252.29      5.25 o 
   1   2   2     1568.13     1349.34     11.09 o 
   2   2   2     1114.99     1034.43     12.32 o 
   3   2   2     1142.26     1342.05     18.37 o 
   4   2   2     1168.15     1138.59     14.66 o 
   5   2   2      530.35      506.89     11.28 o 
   6   2   2      183.23      185.59     10.24 o 
   7   2   2      383.41      356.00     16.55 o 
   8   2   2       85.60       88.73     15.88 o 
  -9   3   2      136.76       93.38     17.74 o 
  -8   3   2      477.95      534.92     25.37 o 
  -7   3   2      811.11      739.56     20.01 o 
  -6   3   2      575.46      545.95     19.43 o 
  -5   3   2       94.81      104.53      5.66 o 
  -4   3   2      299.94      343.42      8.46 o 
  -3   3   2     2662.17     1995.11     19.85 o 
  -2   3   2     2457.49     2750.40     21.92 o 
  -1   3   2     2968.28     2370.13     19.74 o 
   0   3   2     2353.46     3437.87     24.98 o 
   1   3   2      784.94      872.79      9.66 o 
   2   3   2       10.48        3.53      2.03 o 
   3   3   2      852.55     1043.00     15.08 o 
   4   3   2     2358.13     2454.80     24.06 o 
   5   3   2     2013.79     1963.28     23.99 o 
   6   3   2       30.65       40.34      4.89 o 
   7   3   2        3.58        6.78      7.05 o 
   8   3   2       14.65       22.64      8.86 o 
  -9   4   2      146.25      136.15     17.20 o 
  -8   4   2     2429.15     2312.43     55.70 o 
  -7   4   2      184.90      173.60      8.02 o 
  -6   4   2      109.45      103.46      7.04 o 
  -5   4   2      248.82      252.85      6.21 o 
  -4   4   2       33.04       25.58      2.40 o 
  -3   4   2      193.13      165.03      4.23 o 
  -2   4   2      291.77      617.49     13.09 o 
  -1   4   2     2478.98     2627.98     18.69 o 
   0   4   2     4417.49     4181.54     29.60 o 
   1   4   2     2468.27     2615.96     21.54 o 
   2   4   2      683.15      376.46      7.04 o 
   3   4   2       50.06       46.98      3.56 o 
   4   4   2       93.18       90.19      5.25 o 
   5   4   2       76.96       85.61      4.34 o 
   6   4   2     2145.21     2068.35     26.71 o 
   7   4   2      285.91      275.31     17.79 o 
   8   4   2        2.88        0.00      6.36 o 
  -9   5   2      123.25      116.82     16.52 o 
  -8   5   2       23.41       17.47     17.98 o 
  -7   5   2      524.86      477.30     12.25 o 
  -6   5   2     1536.07     1449.86     22.36 o 
  -5   5   2        1.85        5.13      1.54 o 
  -4   5   2     2104.37     2313.52     22.68 o 
  -3   5   2     9011.17     8172.44     60.01 o 
  -2   5   2     1343.13     1458.10     12.01 o 
  -1   5   2     7612.21     7155.46     42.69 o 
   0   5   2      167.66      403.40      4.95 o 
   1   5   2     1494.08     1672.81     15.33 o 
   2   5   2     4722.11     4647.54     37.76 o 
   3   5   2      643.54      675.18     10.83 o 
   4   5   2      238.66      260.17      6.93 o 
   5   5   2      560.87      517.46     11.92 o 
   6   5   2       20.41       30.67      4.61 o 
   7   5   2       29.65       38.18      7.59 o 
   8   5   2        3.12        5.51      7.10 o 
  -9   6   2      100.67       76.87     14.60 o 
  -8   6   2      221.65      234.34     18.97 o 
  -7   6   2     1354.01     1340.92     29.03 o 
  -6   6   2      191.97      171.11      8.03 o 
  -5   6   2      296.20      335.15      9.54 o 
  -4   6   2     2268.93     2131.81     25.65 o 
  -3   6   2     1962.67     2305.99     19.21 o 
  -2   6   2      747.22      718.98      7.01 o 
  -1   6   2      203.41      470.82      5.15 o 
   0   6   2     3166.56     3089.19     20.38 o 
   1   6   2      680.34      828.46      9.48 o 
   2   6   2      633.20      608.64      9.32 o 
   3   6   2        1.20        0.00      1.80 o 
   4   6   2      340.58      358.84      8.09 o 
   5   6   2     1185.82     1243.12     16.15 o 
   6   6   2     1958.80     1957.47     23.07 o 
   7   6   2      291.82      342.63     16.18 o 
   8   6   2      202.72      215.51     15.37 o 
  -9   7   2      568.67      544.08     43.99 o 
  -8   7   2      310.40      307.90     16.21 o 
  -7   7   2       60.90       54.85      5.83 o 
  -6   7   2     1203.58     1205.84     20.34 o 
  -5   7   2     3327.36     3132.27     36.06 o 
  -4   7   2     3258.07     3669.85     34.92 o 
  -3   7   2      798.79     1045.00     10.35 o 
  -2   7   2     3039.89     3095.93     19.81 o 
  -1   7   2     8498.17     8328.78     51.54 o 
   0   7   2       14.43       20.10      1.41 o 
   1   7   2      669.69      879.31      9.15 o 
   2   7   2    14368.35    14363.05     95.00 o 
   3   7   2     4793.90     4633.44     37.54 o 
   4   7   2     1441.60     1369.91     16.99 o 
   5   7   2      534.98      493.83      9.90 o 
   6   7   2      251.75      266.63      8.24 o 
   7   7   2      758.65      789.24     28.08 o 
   8   7   2        5.27        8.05      7.38 o 
  -9   8   2        3.39       16.67      9.61 o 
  -8   8   2        2.54        0.00      4.88 o 
  -7   8   2       49.90       58.15      6.12 o 
  -6   8   2     2120.76     2102.57     28.95 o 
  -5   8   2      102.33       85.11      5.90 o 
  -4   8   2     1007.55      897.07     13.56 o 
  -3   8   2      178.20      196.87      3.88 o 
  -2   8   2      227.30       90.36      2.40 o 
  -1   8   2      323.16      323.92      4.39 o 
   0   8   2     2497.77     2794.85     25.09 o 
   1   8   2      143.33      136.22      3.13 o 
   2   8   2     1387.72     1615.75     16.24 o 
   3   8   2        8.41       13.64      2.34 o 
   4   8   2      644.54      613.67     12.68 o 
   5   8   2      293.64      304.59      8.08 o 
   6   8   2      235.63      227.42      7.99 o 
   7   8   2      117.20      119.08     11.78 o 
  -9   9   2      486.50      456.02     52.19 o 
  -8   9   2       34.24       17.79      6.11 o 
  -7   9   2      567.09      553.71     19.16 o 
  -6   9   2      339.30      340.06     10.84 o 
  -5   9   2     4532.84     4426.69     48.98 o 
  -4   9   2      380.11      402.23      8.85 o 
  -3   9   2     1319.50     1583.43     13.26 o 
  -2   9   2      435.15      466.14      6.04 o 
  -1   9   2     5277.10     5098.18     31.76 o 
   0   9   2      148.59       74.19      2.20 o 
   1   9   2     3143.74     3672.75     25.66 o 
   2   9   2      178.47      189.44      4.77 o 
   3   9   2     6563.83     6443.36     49.14 o 
   4   9   2      990.31      981.41     14.16 o 
   5   9   2       44.82       49.71      4.28 o 
   6   9   2      142.92      131.54      7.22 o 
   7   9   2      850.09      842.90     22.23 o 
  -9  10   2      318.13      312.17     14.06 o 
  -8  10   2       18.76       17.26      6.47 o 
  -7  10   2      707.37      669.99     16.28 o 
  -6  10   2      262.84      264.05     11.61 o 
  -5  10   2      240.60      212.41      8.30 o 
  -4  10   2      536.01      497.53     12.31 o 
  -3  10   2      116.53      125.23      3.36 o 
  -2  10   2     3971.07     4137.22     24.13 o 
  -1  10   2     3666.00     4454.46     28.26 o 
   0  10   2     6920.50     7005.38     42.49 o 
   1  10   2       90.04      129.76      3.21 o 
   2  10   2     3508.32     3474.64     26.80 o 
   3  10   2      198.36      237.60      6.06 o 
   4  10   2       68.16       60.77      4.33 o 
   5  10   2      466.48      469.45     13.07 o 
   6  10   2      602.55      562.13     14.66 o 
   7  10   2      379.78      399.28     13.14 o 
  -9  11   2      138.17      143.40     11.16 o 
  -8  11   2        7.65       20.50      7.52 o 
  -7  11   2      564.97      534.40     19.43 o 
  -6  11   2       39.77       48.20      5.48 o 
  -5  11   2        6.92       10.19      3.37 o 
  -4  11   2      971.28      981.99     13.32 o 
  -3  11   2     2513.44     2416.69     22.30 o 
  -2  11   2      417.43      438.63      4.68 o 
  -1  11   2      308.50      265.06      4.00 o 
   0  11   2      350.12      242.60      3.79 o 
   1  11   2     4344.78     4583.39     28.70 o 
   2  11   2      132.27      183.34      5.06 o 
   3  11   2      709.73      792.43     11.70 o 
   4  11   2      385.03      398.75      9.13 o 
   5  11   2      587.30      580.46     11.27 o 
   6  11   2      316.91      334.21     11.99 o 
   7  11   2       90.03      114.60      8.44 o 
  -9  12   2      136.56      183.19     15.37 o 
  -8  12   2      879.61      951.80     25.58 o 
  -7  12   2      194.38      224.67     12.37 o 
  -6  12   2      119.69      105.88      7.37 o 
  -5  12   2      216.02      200.81      8.24 o 
  -4  12   2     1386.01     1375.16     14.10 o 
  -3  12   2      130.98      144.25      5.85 o 
  -2  12   2       88.55       86.32      2.30 o 
  -1  12   2       42.18       43.78      2.20 o 
   0  12   2      261.47      201.07      3.09 o 
   1  12   2      445.22      436.67      5.58 o 
   2  12   2     2355.55     2124.76     20.06 o 
   3  12   2       60.01       69.50      3.99 o 
   4  12   2       14.05        9.51      2.88 o 
   5  12   2       30.09       25.10      3.70 o 
   6  12   2     1383.25     1298.83     23.27 o 
   7  12   2      114.94      105.86      8.51 o 
  -8  13   2      368.28      427.37     24.86 o 
  -7  13   2     1202.98     1256.45     34.87 o 
  -6  13   2       32.10       33.92      5.09 o 
  -5  13   2      110.11      102.97      6.06 o 
  -4  13   2      483.56      485.15      7.63 o 
  -3  13   2     3494.59     3388.89     25.47 o 
  -2  13   2     1303.92     1388.06     10.46 o 
  -1  13   2        4.86        4.58      1.74 o 
   0  13   2     1223.47     1082.07      8.47 o 
   1  13   2     3667.52     3597.94     25.03 o 
   2  13   2      278.72      247.78      4.71 o 
   3  13   2        8.21        2.15      1.97 o 
   4  13   2       44.50       53.30      5.15 o 
   5  13   2     1191.73     1287.01     18.10 o 
   6  13   2      155.81      157.62      9.53 o 
   7  13   2       57.55       50.73      8.56 o 
  -8  14   2      519.57      479.02     56.73 o 
  -7  14   2      107.46       88.22     11.41 o 
  -6  14   2      592.41      587.62     22.38 o 
  -5  14   2      313.01      348.05     12.22 o 
  -4  14   2      429.44      430.97     11.52 o 
  -3  14   2       45.98       34.35      2.92 o 
  -2  14   2      544.70      536.00      6.96 o 
  -1  14   2      313.61      403.04      9.00 o 
   0  14   2     2267.49     2214.94     18.40 o 
   1  14   2      846.75      927.64     10.54 o 
   2  14   2     2194.98     2162.15     17.65 o 
   3  14   2      188.62      198.43      7.69 o 
   4  14   2        5.23        6.23      2.95 o 
   5  14   2       42.03       44.32      4.58 o 
   6  14   2      678.35      686.45     16.89 o 
   7  14   2       23.96       24.96      6.08 o 
  -8  15   2      112.30      124.56     14.03 o 
  -7  15   2       12.34        1.07      8.19 o 
  -6  15   2     1625.75     1614.65     33.63 o 
  -5  15   2      113.46      108.02      8.19 o 
  -4  15   2     1181.99     1217.98     21.90 o 
  -3  15   2      324.86      345.57      7.88 o 
  -2  15   2      446.57      429.32      6.21 o 
  -1  15   2     1577.42     1581.22     17.27 o 
   0  15   2     4280.02     4148.63     35.38 o 
   1  15   2      213.83      194.72      5.87 o 
   2  15   2     1380.56     1350.24     15.30 o 
   3  15   2      915.65      909.77     16.59 o 
   4  15   2     2304.52     2314.69     33.43 o 
   5  15   2      106.19       90.36      7.32 o 
   6  15   2      210.29      186.95     15.26 o 
   7  15   2      488.34      579.69     31.05 o 
  -8  16   2       73.33       55.29     11.43 o 
  -7  16   2        0.76        0.00      6.60 o 
  -6  16   2     2607.52     2475.65     44.48 o 
  -5  16   2      301.22      273.99      7.81 o 
  -4  16   2        4.07        4.62      2.82 o 
  -3  16   2       95.32       96.00      4.85 o 
  -2  16   2      129.01       95.10      4.02 o 
  -1  16   2      192.65      196.34      5.64 o 
   0  16   2      245.07      219.11      5.66 o 
   1  16   2       70.35       64.37      4.08 o 
   2  16   2      935.24      951.77     13.75 o 
   3  16   2      461.38      436.45     13.23 o 
   4  16   2      679.58      668.25     33.42 o 
   5  16   2       64.60       74.39     14.75 o 
   6  16   2       17.84       17.86     10.73 o 
  -8  17   2       14.78       13.76     12.37 o 
  -7  17   2       21.11       13.76     11.47 o 
  -6  17   2       52.24       30.15     12.70 o 
  -5  17   2     1533.26     1630.66     73.36 o 
  -4  17   2       20.00       26.78      4.67 o 
  -3  17   2      246.03      259.95      9.07 o 
  -2  17   2     1630.32     1613.86     20.61 o 
  -1  17   2     3447.86     3562.46     39.35 o 
   0  17   2       25.77       40.71      4.41 o 
   1  17   2      625.62      646.60     15.51 o 
   2  17   2       12.32       14.08      3.60 o 
   3  17   2     1740.55     1791.40     27.93 o 
   4  17   2       37.68       26.71     11.22 o 
   5  17   2      159.55      100.44     17.20 o 
   6  17   2       20.24       15.57     11.63 o 
  -7  18   2       60.78      121.25     19.91 o 
  -6  18   2      798.10      814.63     19.13 o 
  -5  18   2      672.05      700.53     21.20 o 
  -4  18   2      939.25      887.40     28.42 o 
  -3  18   2      146.92      128.65      7.83 o 
  -2  18   2       11.79       13.36      4.14 o 
  -1  18   2        0.34        1.54      3.39 o 
   0  18   2       12.46       16.15      3.34 o 
   1  18   2      514.93      506.42     14.22 o 
   2  18   2      332.17      333.71     12.03 o 
   3  18   2     2664.67     2626.52     38.13 o 
   4  18   2      296.86      320.57     25.89 o 
   5  18   2      214.74      207.92     22.37 o 
   6  18   2       20.15        8.36     10.49 o 
  -7  19   2       96.48       72.42     17.70 o 
  -6  19   2      625.77      613.08     17.61 o 
  -5  19   2        3.11        7.11      4.28 o 
  -4  19   2      133.32      139.78     10.25 o 
  -3  19   2      605.69      618.07     15.89 o 
  -2  19   2      587.51      632.43     16.03 o 
  -1  19   2       12.70        9.47      3.41 o 
   0  19   2      656.05      643.88     14.32 o 
   1  19   2     1957.26     2029.31     32.51 o 
   2  19   2      116.20      135.59     12.21 o 
   3  19   2      166.08      159.18      8.52 o 
   4  19   2       87.98       88.85     16.51 o 
   5  19   2      144.72      158.52     21.55 o 
   6  19   2      142.03      120.59     19.83 o 
  -7  20   2       56.60       49.56     16.88 o 
  -6  20   2      168.13      166.77     38.55 o 
  -5  20   2        0.27        2.30      4.32 o 
  -4  20   2      360.66      363.31     14.78 o 
  -3  20   2        2.85        4.95      4.21 o 
  -2  20   2     1881.61     1818.26     37.24 o 
  -1  20   2       20.00       13.78      3.69 o 
   0  20   2      828.61      812.86     17.99 o 
   1  20   2       16.50       21.10      5.16 o 
   2  20   2      563.65      600.81     29.37 o 
   3  20   2      518.27      468.62     19.15 o 
   4  20   2       70.72       55.97      5.76 o 
   5  20   2       39.26       31.95     14.42 o 
  -7  21   2      350.60      400.04     15.44 o 
  -6  21   2       67.07       73.08      7.72 o 
  -5  21   2      116.30      124.62      9.23 o 
  -4  21   2      471.08      506.91     17.85 o 
  -3  21   2     1657.59     1621.29     41.68 o 
  -2  21   2       42.27       39.68      6.17 o 
  -1  21   2      390.30      356.30     10.35 o 
   0  21   2       38.06       39.08      4.73 o 
   1  21   2      398.56      372.24     13.34 o 
   2  21   2      206.40      209.45     29.45 o 
   3  21   2      139.76      125.46      8.62 o 
   4  21   2      181.15      168.65      9.27 o 
   5  21   2      556.70      575.68     36.78 o 
  -6  22   2      102.46      113.24      9.83 o 
  -5  22   2       49.65       64.33      9.64 o 
  -4  22   2      131.74      138.76     10.73 o 
  -3  22   2      180.98      184.66     11.72 o 
  -2  22   2       47.84       43.58      6.37 o 
  -1  22   2       60.02       61.14      5.75 o 
   0  22   2      212.85      204.17     12.46 o 
   1  22   2        3.82        3.72      4.68 o 
   2  22   2      239.12      252.08     13.99 o 
   3  22   2       23.73       26.64      6.65 o 
   4  22   2       49.53       40.88      6.07 o 
   5  22   2        1.18        0.00      7.29 o 
  -6  23   2       69.20       93.65      9.42 o 
  -5  23   2       59.12       77.15      9.10 o 
  -4  23   2      628.40      612.64     20.81 o 
  -3  23   2      118.37      117.48     13.90 o 
  -2  23   2      884.64      863.69     20.78 o 
  -1  23   2      219.63      231.63      8.90 o 
   0  23   2       99.46       92.03      7.25 o 
   1  23   2      121.75      125.24      9.39 o 
   2  23   2     2889.37     2908.94     87.00 o 
   3  23   2      242.17      271.92     16.55 o 
   4  23   2      149.30      175.94     10.54 o 
  -6  24   2      241.47      213.57     12.19 o 
  -5  24   2        9.05       14.19      6.77 o 
  -4  24   2        4.01        2.73      5.62 o 
  -3  24   2      178.80      171.83     10.70 o 
  -2  24   2     1112.44     1072.39     23.85 o 
  -1  24   2      133.99      130.45      7.27 o 
   0  24   2      688.97      616.71     21.73 o 
   1  24   2        0.26        1.35      4.89 o 
   2  24   2        0.72        0.00      5.31 o 
   3  24   2       10.43        4.27      9.63 o 
   4  24   2      317.83      294.81     15.65 o 
  -5  25   2      172.91      214.03     14.38 o 
  -4  25   2       51.43       39.39     11.84 o 
  -3  25   2      273.61      254.09     12.80 o 
  -2  25   2       12.93       16.68      5.63 o 
  -1  25   2      510.51      508.28     12.65 o 
   0  25   2       26.33       43.90      9.61 o 
   1  25   2      654.68      632.71     18.89 o 
   2  25   2        8.17       14.64     13.44 o 
   3  25   2      859.19      875.90     26.77 o 
   4  25   2       18.14       12.69      6.58 o 
  -5  26   2        9.96        8.98      6.87 o 
  -4  26   2       74.51       72.04     10.12 o 
  -3  26   2        0.26       11.24      5.83 o 
  -2  26   2      259.79      264.03     16.69 o 
  -1  26   2       38.79       33.38      4.98 o 
   0  26   2      424.62      399.49     16.92 o 
   1  26   2      300.63      286.67     13.62 o 
   2  26   2        3.10        6.41      6.91 o 
   3  26   2       10.74        1.24      6.24 o 
  -4  27   2      625.50      608.07     23.31 o 
  -3  27   2      161.53      158.27     23.80 o 
  -2  27   2      120.50      116.67     10.68 o 
  -1  27   2        3.55        0.99      4.64 o 
   0  27   2      236.46      249.57     17.16 o 
   1  27   2       77.52       84.90     11.21 o 
   2  27   2       92.31      107.95     18.27 o 
  -3  28   2       28.42       17.35     10.61 o 
  -2  28   2      263.65      236.22     12.95 o 
  -1  28   2        8.86        8.85      4.08 o 
   0  28   2      359.75      358.12     14.87 o 
   1  28   2       18.14       10.25      6.28 o 
   2  28   2       70.95       86.74     11.75 o 
  -2  29   2       11.17       14.29      6.54 o 
  -1  29   2        3.75       12.06      5.50 o 
   0  29   2      185.69      212.71     23.20 o 
   1  29   2      813.96      809.74     23.12 o 
  -9   0   3      294.96      269.69     30.64 o 
  -7   0   3       20.85       26.43      7.96 o 
  -5   0   3       55.36       17.95      3.11 o 
  -3   0   3    12148.89    11726.73    128.04 o 
  -1   0   3    76960.13    79640.48   1127.55 o 
   1   0   3     1795.54     1600.99     24.46 o 
   3   0   3     9237.46     8928.03    108.70 o 
   5   0   3      252.68      232.33     12.61 o 
   7   0   3     2770.48     2603.81    101.34 o 
  -9   1   3      766.32      751.20     49.56 o 
  -8   1   3      399.19      396.27     30.76 o 
  -7   1   3     1008.25     1029.88     23.68 o 
  -6   1   3     2619.27     2609.93     31.53 o 
  -5   1   3     4096.69     4083.98     43.66 o 
  -4   1   3      273.35      276.52      8.54 o 
  -3   1   3     1575.99     1783.35     19.21 o 
  -2   1   3     5848.65     4659.25     52.28 o 
  -1   1   3    14505.47    15851.94    117.05 o 
   0   1   3     2219.63     2473.43     18.64 o 
   1   1   3     1009.62      781.09     10.64 o 
   2   1   3     5480.51     5926.32     39.97 o 
   3   1   3      344.72      440.87      7.35 o 
   4   1   3      320.24      322.93     10.11 o 
   5   1   3       57.55       41.30      5.06 o 
   6   1   3     3869.49     3850.43     54.76 o 
   7   1   3       34.41       31.40      9.41 o 
  -9   2   3      205.20      236.18     20.71 o 
  -8   2   3       30.08       29.25      8.95 o 
  -7   2   3     1030.40     1032.66     23.74 o 
  -6   2   3      163.43      198.72     11.05 o 
  -5   2   3      507.48      518.82     18.24 o 
  -4   2   3     1672.66     1984.79     21.32 o 
  -3   2   3     3853.51     3950.09     35.16 o 
  -2   2   3     3886.85     3848.97     31.44 o 
  -1   2   3    15445.08    16102.77    114.02 o 
   0   2   3     1717.24     2471.28     20.61 o 
   1   2   3     2995.27     2891.58     24.30 o 
   2   2   3     3340.49     3208.07     29.14 o 
   3   2   3      418.50      377.95      9.45 o 
   4   2   3     2854.88     2867.68     34.33 o 
   5   2   3      231.34      246.99      9.77 o 
   6   2   3       15.20       15.79      5.90 o 
   7   2   3      302.19      330.66     17.23 o 
  -9   3   3      564.36      575.82     28.15 o 
  -8   3   3      873.22      871.00     32.12 o 
  -7   3   3      557.44      505.16     12.06 o 
  -6   3   3     1218.75     1258.15     20.16 o 
  -5   3   3      419.69      364.28     10.65 o 
  -4   3   3     5287.36     5069.00     39.73 o 
  -3   3   3     1183.23     1332.87     17.73 o 
  -2   3   3     4990.98     5484.85     42.34 o 
  -1   3   3      178.67      143.46      3.51 o 
   0   3   3     3191.77     3268.93     22.07 o 
   1   3   3     4372.14     4043.56     31.98 o 
   2   3   3        3.20        0.41      1.76 o 
   3   3   3      255.91      264.09      8.69 o 
   4   3   3      925.42      925.23     14.05 o 
   5   3   3       13.30       21.42      4.18 o 
   6   3   3     1265.17     1218.94     27.29 o 
   7   3   3      170.46      206.96     14.12 o 
  -9   4   3      220.83      216.85     20.27 o 
  -8   4   3      497.77      444.46     22.81 o 
  -7   4   3     1248.72     1249.16     21.08 o 
  -6   4   3      199.81      204.34      8.42 o 
  -5   4   3       97.79      107.89      8.43 o 
  -4   4   3      878.99      965.63     12.77 o 
  -3   4   3      136.82       63.28      3.24 o 
  -2   4   3       30.99       28.26      1.86 o 
  -1   4   3     5274.24     4490.43     32.33 o 
   0   4   3      455.29      502.64      5.75 o 
   1   4   3     4939.11     4978.31     43.23 o 
   2   4   3     2408.80     2398.08     23.68 o 
   3   4   3      330.20      271.30      7.16 o 
   4   4   3      246.54      251.88      7.65 o 
   5   4   3       74.85       68.71      6.44 o 
   6   4   3      292.02      274.89     14.07 o 
   7   4   3      102.42       83.05     10.10 o 
  -9   5   3      150.38      124.44     38.75 o 
  -8   5   3     1609.32     1596.81     28.33 o 
  -7   5   3        1.24        0.00      3.30 o 
  -6   5   3      936.17      964.68     17.77 o 
  -5   5   3     1394.44     1226.36     19.34 o 
  -4   5   3    11343.32    11237.75     81.24 o 
  -3   5   3     3640.73     4003.98     34.51 o 
  -2   5   3     1770.05     2188.27     16.93 o 
  -1   5   3      410.09      429.44      5.83 o 
   0   5   3     2098.66     2054.92     14.72 o 
   1   5   3       45.76       89.77      3.62 o 
   2   5   3      908.46     1175.35     16.92 o 
   3   5   3     2374.49     2308.77     24.54 o 
   4   5   3      100.87       83.31      5.07 o 
   5   5   3     1862.49     1862.73     22.04 o 
   6   5   3      128.33      119.87     10.13 o 
   7   5   3        1.61        7.76      6.02 o 
  -9   6   3      187.61      207.60     19.63 o 
  -8   6   3      294.58      264.55     19.83 o 
  -7   6   3      674.06      676.18     26.85 o 
  -6   6   3      618.11      539.85     13.11 o 
  -5   6   3     1818.16     1742.51     24.81 o 
  -4   6   3     5574.10     5959.46     46.73 o 
  -3   6   3     2977.27     2955.63     25.06 o 
  -2   6   3     1712.19     1546.72     12.66 o 
  -1   6   3     1155.86     1086.96     10.71 o 
   0   6   3     1555.46     1099.65      9.08 o 
   1   6   3     1181.76     1106.32     12.70 o 
   2   6   3     2698.46     2898.36     27.50 o 
   3   6   3      211.70      232.65      7.01 o 
   4   6   3     1011.08     1037.19     14.96 o 
   5   6   3       75.12       67.30      6.15 o 
   6   6   3      718.20      739.10     21.05 o 
   7   6   3       31.03       39.93      8.10 o 
  -9   7   3      367.56      370.51     24.76 o 
  -8   7   3        9.24        0.00      4.80 o 
  -7   7   3     2015.20     2023.89     30.13 o 
  -6   7   3     3096.12     3062.53     37.42 o 
  -5   7   3     3309.77     3238.79     32.09 o 
  -4   7   3       63.38       56.77      3.93 o 
  -3   7   3     3541.56     3954.00     29.53 o 
  -2   7   3     6299.95     5581.65     37.36 o 
  -1   7   3      506.49      573.27      6.91 o 
   0   7   3      528.65      669.46      7.95 o 
   1   7   3     5070.68     4756.18     37.81 o 
   2   7   3     2677.77     2553.90     25.14 o 
   3   7   3     1078.60     1022.60     14.88 o 
   4   7   3        0.93        3.70      2.52 o 
   5   7   3       19.95       19.31      3.69 o 
   6   7   3       18.73       26.33      4.45 o 
   7   7   3      448.86      450.44     18.80 o 
  -9   8   3      187.92      192.03     11.03 o 
  -8   8   3       19.05       24.59      6.56 o 
  -7   8   3      924.45      867.76     18.23 o 
  -6   8   3       31.69       43.84      8.13 o 
  -5   8   3     7581.44     7066.92     60.04 o 
  -4   8   3       11.92        7.67      2.10 o 
  -3   8   3      919.70      920.42      8.48 o 
  -2   8   3     1396.03     1424.68     12.69 o 
  -1   8   3     5177.06     5523.84     36.68 o 
   0   8   3       27.02       18.86      2.08 o 
   1   8   3      941.69     1151.40     12.34 o 
   2   8   3       11.79       40.37      3.68 o 
   3   8   3     2386.16     2243.09     24.49 o 
   4   8   3        5.57        7.82      2.90 o 
   5   8   3     1354.16     1341.11     20.73 o 
   6   8   3        0.55        0.00      3.73 o 
   7   8   3      644.64      682.74     21.97 o 
  -9   9   3       62.41       91.64      9.24 o 
  -8   9   3      281.48      270.57     14.09 o 
  -7   9   3     2280.72     2221.25     34.28 o 
  -6   9   3     3295.65     3255.07     33.34 o 
  -5   9   3      182.87      165.70      5.66 o 
  -4   9   3      430.76      458.54      7.58 o 
  -3   9   3     1696.27     1929.98     14.20 o 
  -2   9   3    13691.55    12774.58     74.55 o 
  -1   9   3      202.62      215.53      4.19 o 
   0   9   3       13.17       18.97      1.74 o 
   1   9   3        8.11       14.64      2.06 o 
   2   9   3     7129.33     7216.49     56.87 o 
   3   9   3       99.68       95.79      5.26 o 
   4   9   3      925.00      871.14     13.94 o 
   5   9   3      142.52      134.09     10.86 o 
   6   9   3      574.58      600.63     18.28 o 
   7   9   3      374.54      350.12     17.08 o 
  -9  10   3      426.41      401.01     18.48 o 
  -8  10   3        0.84        0.00      5.23 o 
  -7  10   3       98.00      100.85      5.79 o 
  -6  10   3       24.84       21.08      3.83 o 
  -5  10   3     3668.33     3689.36     33.14 o 
  -4  10   3     1280.00     1328.32     14.34 o 
  -3  10   3      944.17      905.32      9.13 o 
  -2  10   3      370.07      384.37      7.54 o 
  -1  10   3     2735.13     2405.00     18.50 o 
   0  10   3     5263.98     4907.69     35.76 o 
   1  10   3     1286.83     1206.86     13.01 o 
   2  10   3      167.97      148.69      4.51 o 
   3  10   3     4186.20     4253.00     36.66 o 
   4  10   3      187.53      200.14      7.32 o 
   5  10   3      695.96      713.47     13.65 o 
   6  10   3     2022.34     2104.20     33.95 o 
   7  10   3      277.84      314.07     11.66 o 
  -9  11   3      209.95      235.48     14.27 o 
  -8  11   3     1071.34     1016.88     26.45 o 
  -7  11   3      637.80      647.20     12.49 o 
  -6  11   3      635.37      635.81     11.60 o 
  -5  11   3     1262.72     1263.78     15.74 o 
  -4  11   3     3144.38     3077.36     26.07 o 
  -3  11   3     2327.22     2454.98     21.21 o 
  -2  11   3       97.28      126.45      3.99 o 
  -1  11   3      541.85      556.80      7.14 o 
   0  11   3     1036.97     1107.34      9.94 o 
   1  11   3       21.58       13.73      2.09 o 
   2  11   3      273.94      238.57      6.15 o 
   3  11   3      109.11      105.20      5.60 o 
   4  11   3     3326.81     3169.10     31.89 o 
   5  11   3      204.96      223.78      8.44 o 
   6  11   3      602.56      546.89     15.01 o 
   7  11   3       11.67       13.42      5.37 o 
  -9  12   3      238.44      258.62     15.38 o 
  -8  12   3        1.16        3.95      4.46 o 
  -7  12   3      478.68      481.56     10.74 o 
  -6  12   3      118.63      126.84      5.92 o 
  -5  12   3      307.65      303.40      7.33 o 
  -4  12   3        0.50        3.20      2.15 o 
  -3  12   3     1063.80      883.74      9.63 o 
  -2  12   3      567.47      563.70      7.09 o 
  -1  12   3        3.24        5.01      1.38 o 
   0  12   3       54.05       72.83      3.13 o 
   1  12   3     6874.81     6979.09     48.93 o 
   2  12   3      178.86      169.64      4.75 o 
   3  12   3     1325.33     1313.25     19.19 o 
   4  12   3      596.24      573.01     11.52 o 
   5  12   3     2647.14     2709.15     29.86 o 
   6  12   3       74.96       88.76      7.88 o 
   7  12   3       16.44        4.03      5.20 o 
  -9  13   3       13.59       20.10      9.03 o 
  -8  13   3     1259.31     1284.59     31.79 o 
  -7  13   3        1.62        2.37      3.37 o 
  -6  13   3      230.28      232.03      8.07 o 
  -5  13   3      267.78      239.69      6.81 o 
  -4  13   3     6726.24     6901.10     50.28 o 
  -3  13   3      287.64      312.85      6.49 o 
  -2  13   3      453.47      539.19      7.14 o 
  -1  13   3     2394.80     2464.78     20.29 o 
   0  13   3     2510.32     2436.96     19.28 o 
   1  13   3        0.85        4.24      1.86 o 
   2  13   3      382.53      360.23      6.69 o 
   3  13   3      425.89      415.76      9.77 o 
   4  13   3     7402.94     7330.67     58.65 o 
   5  13   3      344.04      347.94     10.15 o 
   6  13   3      415.00      384.15     13.41 o 
  -8  14   3       11.39        8.02      4.80 o 
  -7  14   3      203.37      212.52     10.93 o 
  -6  14   3      491.62      546.26     19.95 o 
  -5  14   3        2.32        0.01      2.92 o 
  -4  14   3      577.43      601.52     11.96 o 
  -3  14   3      598.61      594.22     18.59 o 
  -2  14   3      490.14      438.77     11.36 o 
  -1  14   3      844.12      886.79     12.51 o 
   0  14   3      502.54      415.96      6.13 o 
   1  14   3     3999.35     4093.52     32.34 o 
   2  14   3      531.94      588.55      9.07 o 
   3  14   3      893.38      894.09     12.00 o 
   4  14   3      865.61      863.55     16.66 o 
   5  14   3      737.02      741.18     15.27 o 
   6  14   3      630.64      643.83     18.73 o 
  -8  15   3        0.96        0.00      4.11 o 
  -7  15   3      978.23     1025.99     20.62 o 
  -6  15   3       15.93       29.02      6.91 o 
  -5  15   3     1671.63     1764.13     23.92 o 
  -4  15   3       24.48       25.06      3.49 o 
  -3  15   3      547.19      513.90     10.15 o 
  -2  15   3     2975.10     2948.38     28.33 o 
  -1  15   3     4138.55     4225.64     37.37 o 
   0  15   3      589.03      623.53      9.31 o 
   1  15   3      627.65      655.12     11.63 o 
   2  15   3       95.90      111.29      9.20 o 
   3  15   3      475.50      461.13     10.20 o 
   4  15   3       18.85       27.44      6.75 o 
   5  15   3      218.90      214.75     12.09 o 
   6  15   3      178.22      175.34     15.37 o 
  -8  16   3       10.10       12.11      5.02 o 
  -7  16   3       91.20      117.57      7.84 o 
  -6  16   3      898.85      926.02     18.08 o 
  -5  16   3      760.60      775.89     14.83 o 
  -4  16   3      294.22      254.33      9.01 o 
  -3  16   3     1091.51     1108.55     15.74 o 
  -2  16   3     1151.14     1201.65     15.42 o 
  -1  16   3     6982.16     7068.75     57.50 o 
   0  16   3     1237.33     1207.84     18.18 o 
   1  16   3       37.82       34.69      3.76 o 
   2  16   3      241.12      255.45      8.16 o 
   3  16   3     1822.80     1911.88     26.77 o 
   4  16   3      780.73      768.01     26.15 o 
   5  16   3      499.86      527.59     31.21 o 
   6  16   3       29.30       39.49     12.70 o 
  -8  17   3       74.03       52.54      7.46 o 
  -7  17   3      228.85      256.82     23.56 o 
  -6  17   3     3852.05     3920.96     56.62 o 
  -5  17   3      667.18      649.02     15.34 o 
  -4  17   3       53.28       61.50      4.86 o 
  -3  17   3      839.97      897.34     15.25 o 
  -2  17   3     2471.68     2393.40     27.21 o 
  -1  17   3        8.98       15.83      3.88 o 
   0  17   3      927.09      929.76     19.23 o 
   1  17   3       20.88       19.66      4.03 o 
   2  17   3        3.40        4.25      3.81 o 
   3  17   3      113.59      131.07     15.23 o 
   4  17   3        5.73        9.36      3.71 o 
   5  17   3       25.73       19.09     11.31 o 
   6  17   3       81.57      105.93     18.11 o 
  -8  18   3        8.07        0.00      5.12 o 
  -7  18   3        5.17        4.73      5.27 o 
  -6  18   3       76.11       73.27      8.02 o 
  -5  18   3      310.43      326.75     21.71 o 
  -4  18   3      114.05      110.48      8.24 o 
  -3  18   3        0.21        4.20      4.13 o 
  -2  18   3     2122.34     2143.18     27.81 o 
  -1  18   3      695.87      674.02     13.94 o 
   0  18   3      382.47      400.52      9.18 o 
   1  18   3      702.38      696.88     17.27 o 
   2  18   3        9.26        9.85      4.20 o 
   3  18   3        5.15        7.56      3.84 o 
   4  18   3     1659.99     1626.30     30.85 o 
   5  18   3      116.99      122.72     19.58 o 
  -7  19   3      936.41      979.94     24.70 o 
  -6  19   3       54.60       38.08      6.83 o 
  -5  19   3      808.55      758.96     35.44 o 
  -4  19   3     1242.38     1207.05     28.71 o 
  -3  19   3      120.70      122.07      8.45 o 
  -2  19   3       52.10       46.46      4.85 o 
  -1  19   3      724.31      710.37     15.12 o 
   0  19   3      423.52      418.91     14.21 o 
   1  19   3       59.04       68.36      6.91 o 
   2  19   3      393.97      381.32     13.97 o 
   3  19   3      490.39      489.88     17.15 o 
   4  19   3       46.96       33.64      5.71 o 
   5  19   3      376.39      409.62     30.39 o 
  -7  20   3      205.00      217.79     12.69 o 
  -6  20   3       48.10       64.71     12.01 o 
  -5  20   3      114.95       96.04     13.60 o 
  -4  20   3      465.14      461.09     17.50 o 
  -3  20   3      226.22      186.86     10.84 o 
  -2  20   3      127.97      107.58      7.41 o 
  -1  20   3       54.90       58.32      5.53 o 
   0  20   3       42.05       43.27      7.30 o 
   1  20   3      177.90      158.24      9.64 o 
   2  20   3       44.39       54.11     13.76 o 
   3  20   3      229.08      247.34     17.11 o 
   4  20   3       64.19       86.02      8.15 o 
   5  20   3      467.26      550.69     34.82 o 
  -7  21   3       52.12       38.83      7.58 o 
  -6  21   3      118.31      117.17     15.49 o 
  -5  21   3       32.74       41.22      7.92 o 
  -4  21   3     1448.82     1473.84     38.46 o 
  -3  21   3       78.48       64.42     13.38 o 
  -2  21   3       95.20       98.37      6.34 o 
  -1  21   3      148.54      150.63      7.61 o 
   0  21   3      226.74      232.00     11.70 o 
   1  21   3      225.71      237.92     11.70 o 
   2  21   3      982.25      929.65     25.80 o 
   3  21   3       25.01       31.55      7.48 o 
   4  21   3      520.76      550.19     23.55 o 
   5  21   3       59.07       66.48      7.37 o 
  -6  22   3      121.89      128.92      9.98 o 
  -5  22   3       22.89       30.59      7.46 o 
  -4  22   3      739.21      669.87     27.44 o 
  -3  22   3      936.12      874.94     21.25 o 
  -2  22   3      453.22      469.27     14.64 o 
  -1  22   3       61.73       50.87      5.48 o 
   0  22   3      242.66      291.03     12.62 o 
   1  22   3     2268.66     2276.79     38.10 o 
   2  22   3      579.41      559.77     20.47 o 
   3  22   3        7.44        7.23      5.14 o 
   4  22   3      358.90      371.66     15.64 o 
  -6  23   3      299.77      260.10     16.08 o 
  -5  23   3      698.93      676.35     22.81 o 
  -4  23   3        1.29        0.00      5.52 o 
  -3  23   3     2776.12     2772.96     59.21 o 
  -2  23   3       13.39       21.97      4.27 o 
  -1  23   3      117.60      111.65      7.08 o 
   0  23   3       68.07       59.34     17.39 o 
   1  23   3        3.56        0.00      4.90 o 
   2  23   3      522.08      528.41     20.49 o 
   3  23   3      329.46      328.62     16.09 o 
   4  23   3      268.13      278.07     15.69 o 
  -6  24   3       57.66       55.32      9.53 o 
  -5  24   3      185.36      199.96     13.83 o 
  -4  24   3      257.19      261.75     26.30 o 
  -3  24   3       13.45       27.61      6.53 o 
  -2  24   3      529.84      528.58     12.19 o 
  -1  24   3     1255.97     1232.93     29.67 o 
   0  24   3      654.02      663.87     21.64 o 
   1  24   3       14.34        8.39      5.75 o 
   2  24   3       26.51       23.57      7.39 o 
   3  24   3      870.45      932.58     27.72 o 
  -5  25   3       23.01       23.24     10.53 o 
  -4  25   3      361.39      361.98     17.97 o 
  -3  25   3      202.16      187.25     11.74 o 
  -2  25   3      796.49      786.85     20.37 o 
  -1  25   3       54.90       61.28      5.95 o 
   0  25   3      104.37       89.84      9.11 o 
   1  25   3       91.52      112.59     11.91 o 
   2  25   3     1536.28     1588.39     39.32 o 
   3  25   3      206.84      218.21     15.36 o 
  -5  26   3      410.09      365.95     19.06 o 
  -4  26   3        1.46        1.82      6.27 o 
  -3  26   3      101.13       84.92     11.88 o 
  -2  26   3      182.91      202.79     11.66 o 
  -1  26   3      542.20      565.60     13.78 o 
   0  26   3        1.09        0.00      5.11 o 
   1  26   3      765.56      774.54     26.40 o 
   2  26   3      473.27      459.66     22.08 o 
  -4  27   3       79.79       79.07     11.40 o 
  -3  27   3      569.06      558.71     22.52 o 
  -2  27   3       87.69       75.61      8.73 o 
  -1  27   3       67.44       71.60      7.18 o 
   0  27   3      378.35      375.51     15.49 o 
   1  27   3      343.75      379.99     19.57 o 
   2  27   3      251.21      284.72     17.76 o 
  -3  28   3      493.48      500.89     18.28 o 
  -2  28   3      229.49      244.83     15.36 o 
  -1  28   3       91.76       84.46      6.34 o 
   0  28   3       23.30       14.43      6.54 o 
   1  28   3      827.66      846.89     28.79 o 
  -8   0   4     1221.91     1102.04     51.04 o 
  -6   0   4     2248.88     2188.05     35.42 o 
  -4   0   4     2252.30     2060.71     38.33 o 
  -2   0   4    34057.06    31839.90    282.54 o 
   0   0   4     2283.04     2862.57     33.05 o 
   2   0   4     1918.49     1680.89     27.45 o 
   4   0   4     1845.30     1876.53     38.56 o 
   6   0   4      382.96      372.91     24.78 o 
  -9   1   4      106.81      121.90     23.51 o 
  -8   1   4       12.26        5.53      7.00 o 
  -7   1   4      139.15      150.07      7.26 o 
  -6   1   4      292.84      296.75     11.20 o 
  -5   1   4        1.09        9.13      2.69 o 
  -4   1   4      346.16      317.09      7.84 o 
  -3   1   4       20.15        3.65      2.07 o 
  -2   1   4     2794.25     2594.54     20.49 o 
  -1   1   4     1086.51     1261.03     11.55 o 
   0   1   4      107.93       68.84      3.14 o 
   1   1   4     2046.63     2490.97     27.24 o 
   2   1   4     2530.80     2725.11     24.67 o 
   3   1   4     2981.69     2851.22     28.94 o 
   4   1   4        7.49       12.00      3.79 o 
   5   1   4      549.49      548.80     17.72 o 
   6   1   4      242.39      266.21     14.99 o 
  -9   2   4      269.81      276.12     21.86 o 
  -8   2   4        0.83        0.00      6.49 o 
  -7   2   4     2072.48     2169.39     29.76 o 
  -6   2   4      759.71      760.75     11.98 o 
  -5   2   4     1107.20      997.39     14.83 o 
  -4   2   4      714.47      690.93     17.80 o 
  -3   2   4    22089.98    23661.51    167.29 o 
  -2   2   4      425.74      300.71      5.49 o 
  -1   2   4    11749.40    11560.09     76.00 o 
   0   2   4      304.31      382.82      6.01 o 
   1   2   4     1577.77     1332.09     13.76 o 
   2   2   4     1611.78     1563.77     26.97 o 
   3   2   4      623.96      608.35     11.18 o 
   4   2   4       46.39       57.17      3.57 o 
   5   2   4     3897.03     3589.50     51.37 o 
   6   2   4        2.84        4.95      5.64 o 
  -9   3   4     1335.85     1407.12     44.65 o 
  -8   3   4     1255.22     1262.12     23.06 o 
  -7   3   4       27.16       28.05      4.75 o 
  -6   3   4      167.26      163.92      8.00 o 
  -5   3   4     3761.66     3991.42     36.08 o 
  -4   3   4      873.15      849.20     12.14 o 
  -3   3   4      192.14      188.98      6.32 o 
  -2   3   4     2607.87     2559.56     23.54 o 
  -1   3   4       49.55      134.95      3.80 o 
   0   3   4      183.77      284.49      7.47 o 
   1   3   4      785.35      668.36      8.93 o 
   2   3   4      686.84      684.21     13.43 o 
   3   3   4     1016.31      986.77     14.94 o 
   4   3   4       52.74       51.70      4.26 o 
   5   3   4     1512.62     1474.95     29.73 o 
   6   3   4      536.61      561.49     19.46 o 
  -9   4   4      102.52       89.82     15.16 o 
  -8   4   4     1112.57     1101.46     30.08 o 
  -7   4   4        3.22        8.00      3.93 o 
  -6   4   4      344.63      373.27     11.01 o 
  -5   4   4      140.17      148.26      7.46 o 
  -4   4   4    12460.97    11629.99     84.80 o 
  -3   4   4     3879.24     4143.33     32.13 o 
  -2   4   4     1942.38     1788.57     16.82 o 
  -1   4   4     1532.29     1690.14     14.88 o 
   0   4   4    14270.29    15024.56     88.45 o 
   1   4   4       76.59       83.53      4.93 o 
   2   4   4      123.18      130.57      6.55 o 
   3   4   4        0.27        0.00      2.31 o 
   4   4   4     2180.77     2133.10     25.27 o 
   5   4   4      225.49      247.13     21.80 o 
   6   4   4       48.08       64.09      8.97 o 
  -9   5   4      627.50      715.03     30.93 o 
  -8   5   4       80.84       99.27      8.88 o 
  -7   5   4       79.59       70.24      6.37 o 
  -6   5   4       36.07       34.00      4.82 o 
  -5   5   4     1649.51     1583.97     23.26 o 
  -4   5   4       81.64      114.25      4.73 o 
  -3   5   4      555.89      555.25      8.39 o 
  -2   5   4      791.09      961.16     11.20 o 
  -1   5   4      166.82      145.31      3.94 o 
   0   5   4     5903.02     5929.81     37.85 o 
   1   5   4     5277.97     5469.56     35.25 o 
   2   5   4      134.25      116.27      4.95 o 
   3   5   4      893.44      892.26     21.98 o 
   4   5   4     1106.62     1086.61     23.02 o 
   5   5   4     2513.86     2551.45     32.48 o 
   6   5   4       12.97       28.33      7.22 o 
  -9   6   4      466.32      521.19     15.27 o 
  -8   6   4     2026.06     2015.69     36.96 o 
  -7   6   4      228.12      225.85     10.02 o 
  -6   6   4     2599.76     2522.66     33.16 o 
  -5   6   4     4600.41     4524.53     48.42 o 
  -4   6   4     2992.45     3073.51     30.65 o 
  -3   6   4     4164.28     4327.50     31.26 o 
  -2   6   4      555.21      543.69      7.74 o 
  -1   6   4     9219.56     9191.79     62.45 o 
   0   6   4     4103.70     4154.99     28.28 o 
   1   6   4     4220.02     3938.88     26.69 o 
   2   6   4     2899.50     2846.59     29.50 o 
   3   6   4     1951.78     1801.38     23.88 o 
   4   6   4      209.35      212.22      8.08 o 
   5   6   4       32.22       40.87      5.17 o 
   6   6   4       21.73       16.53      6.57 o 
  -9   7   4      545.67      520.73     17.10 o 
  -8   7   4        8.60       22.53      6.22 o 
  -7   7   4     1477.99     1440.60     24.51 o 
  -6   7   4      446.39      499.92     13.21 o 
  -5   7   4     1019.15      940.12     15.57 o 
  -4   7   4       28.83       23.80      2.13 o 
  -3   7   4     2138.41     2143.72     18.36 o 
  -2   7   4       80.45       89.10      3.47 o 
  -1   7   4     8322.49     9096.43     68.82 o 
   0   7   4     4625.64     4698.82     31.32 o 
   1   7   4       60.51       71.28      4.76 o 
   2   7   4      298.82      341.55      8.27 o 
   3   7   4     1551.21     1552.59     32.63 o 
   4   7   4      317.43      331.23      9.62 o 
   5   7   4      342.43      332.80     19.82 o 
   6   7   4      104.72      126.83     11.51 o 
  -9   8   4      174.86      188.35     25.29 o 
  -8   8   4       55.30       53.34      7.04 o 
  -7   8   4      174.76      176.94      9.49 o 
  -6   8   4     9190.39     9170.53     88.02 o 
  -5   8   4       53.54       66.00      4.41 o 
  -4   8   4     4008.44     4042.27     38.41 o 
  -3   8   4     1276.93     1307.47     13.14 o 
  -2   8   4    11519.18    11078.32     66.61 o 
  -1   8   4      261.19      275.87      6.35 o 
   0   8   4      757.30      757.27      8.73 o 
   1   8   4      975.32      988.00     11.55 o 
   2   8   4     9606.29     9688.99     79.40 o 
   3   8   4        0.89        2.82      2.89 o 
   4   8   4      503.90      512.66     13.32 o 
   5   8   4      239.99      233.51     10.12 o 
   6   8   4     2368.97     2472.35     33.93 o 
  -9   9   4       52.35       42.33      7.95 o 
  -8   9   4      731.04      682.57     18.94 o 
  -7   9   4      814.99      816.06     18.17 o 
  -6   9   4      480.83      559.44     11.82 o 
  -5   9   4        4.63        3.48      2.50 o 
  -4   9   4      165.09      205.47      4.30 o 
  -3   9   4     1223.65     1172.69     13.17 o 
  -2   9   4       99.00       74.19      3.14 o 
  -1   9   4    11583.83    12179.58     72.50 o 
   0   9   4      923.79     1024.85     10.51 o 
   1   9   4      230.17      241.70      9.62 o 
   2   9   4       92.73      125.43      7.77 o 
   3   9   4      504.31      497.04     18.18 o 
   4   9   4      756.49      715.23     13.32 o 
   5   9   4       40.12       41.66      5.77 o 
   6   9   4       40.90       39.41      5.95 o 
  -9  10   4      347.77      370.38     17.28 o 
  -8  10   4      125.99      104.16      9.44 o 
  -7  10   4      207.34      217.31     10.42 o 
  -6  10   4      684.20      670.54     13.03 o 
  -5  10   4     4083.12     3980.15     38.85 o 
  -4  10   4      220.47      218.34      6.37 o 
  -3  10   4     5377.44     5441.73     40.53 o 
  -2  10   4     6218.12     6250.48     40.33 o 
  -1  10   4     5356.89     5378.28     33.77 o 
   0  10   4      891.10      938.64      9.28 o 
   1  10   4      982.15      911.25     11.19 o 
   2  10   4      802.54      823.02     21.38 o 
   3  10   4     1366.54     1339.22     17.32 o 
   4  10   4        4.50        8.15      3.55 o 
   5  10   4      733.05      718.35     16.90 o 
   6  10   4      804.67      896.63     19.54 o 
  -9  11   4      108.28      132.07     14.83 o 
  -8  11   4       66.65       76.74      8.50 o 
  -7  11   4        0.28        2.00      3.44 o 
  -6  11   4      551.82      548.38     11.76 o 
  -5  11   4      313.78      323.74     10.45 o 
  -4  11   4      339.29      330.23      7.13 o 
  -3  11   4     1255.60     1247.56     12.96 o 
  -2  11   4      663.83      749.26      8.83 o 
  -1  11   4      836.38      780.00      8.60 o 
   0  11   4     2950.88     2912.17     21.77 o 
   1  11   4      371.62      320.51      7.12 o 
   2  11   4      196.57      209.62     12.34 o 
   3  11   4      314.56      345.73      8.35 o 
   4  11   4      136.14      140.67      7.43 o 
   5  11   4     1059.02      978.49     20.12 o 
   6  11   4      164.61      172.72     10.08 o 
  -9  12   4      115.99      122.63     14.56 o 
  -8  12   4      869.61      899.70     25.45 o 
  -7  12   4        7.65       13.24      4.24 o 
  -6  12   4        1.20        0.25      3.11 o 
  -5  12   4       65.44       57.86      4.43 o 
  -4  12   4     2271.16     2158.22     23.01 o 
  -3  12   4        4.83       11.12      2.07 o 
  -2  12   4     2833.53     2734.00     29.63 o 
  -1  12   4     3200.98     3330.68     24.22 o 
   0  12   4     6101.38     6067.02     41.59 o 
   1  12   4      110.39      119.46      4.54 o 
   2  12   4      187.16      177.82      6.22 o 
   3  12   4       72.84       68.98      5.79 o 
   4  12   4       45.26       66.92      5.99 o 
   5  12   4       15.53       25.62      6.05 o 
   6  12   4        1.26        0.52      4.66 o 
  -9  13   4      132.57      147.53     15.46 o 
  -8  13   4       35.94       27.97      9.06 o 
  -7  13   4       65.96       63.67     11.24 o 
  -6  13   4      138.14      174.71      8.83 o 
  -5  13   4      460.18      441.93     10.35 o 
  -4  13   4      112.57      116.02      4.85 o 
  -3  13   4      194.07      153.61      4.57 o 
  -2  13   4        4.68        2.49      1.95 o 
  -1  13   4       95.95      119.75      4.00 o 
   0  13   4      542.34      559.58      7.95 o 
   1  13   4     1099.31     1082.11     12.76 o 
   2  13   4      274.75      261.47      7.34 o 
   3  13   4       59.36       39.94      3.57 o 
   4  13   4       12.90       12.56      3.21 o 
   5  13   4      854.34      870.29     21.34 o 
   6  13   4       28.34       41.90      7.43 o 
  -9  14   4        7.87        4.70      8.52 o 
  -8  14   4       89.99       84.12      8.73 o 
  -7  14   4      555.93      608.03     17.00 o 
  -6  14   4      143.24      139.22      8.14 o 
  -5  14   4     3492.53     3460.53     47.43 o 
  -4  14   4      775.49      833.48     17.98 o 
  -3  14   4     6692.52     6600.93     51.23 o 
  -2  14   4       66.24       71.95      8.55 o 
  -1  14   4     1274.85     1177.64     16.81 o 
   0  14   4     1268.78     1165.26     20.69 o 
   1  14   4     2273.18     2222.66     25.17 o 
   2  14   4      230.30      234.60      9.80 o 
   3  14   4     2294.17     2236.68     28.44 o 
   4  14   4      375.38      392.53     10.64 o 
   5  14   4      658.78      641.01     20.94 o 
   6  14   4       68.96       75.62     11.81 o 
  -8  15   4       39.51       49.75      7.35 o 
  -7  15   4     1180.59     1192.35     24.90 o 
  -6  15   4       62.01       79.47      7.45 o 
  -5  15   4       11.09        8.12      3.70 o 
  -4  15   4       51.03       47.67      4.52 o 
  -3  15   4      318.54      313.19      7.88 o 
  -2  15   4      955.58      991.88     15.49 o 
  -1  15   4      191.35      156.88      5.95 o 
   0  15   4      472.92      449.50      8.44 o 
   1  15   4       43.42       49.39      6.01 o 
   2  15   4       49.18       49.96      4.90 o 
   3  15   4      224.54      199.73      8.80 o 
   4  15   4      192.19      171.33     10.03 o 
   5  15   4        6.67       10.15      4.47 o 
  -8  16   4       22.67        6.28      5.55 o 
  -7  16   4      270.40      270.58     16.24 o 
  -6  16   4     3156.02     3135.93     42.01 o 
  -5  16   4      811.93      844.99     16.55 o 
  -4  16   4      597.26      581.95     11.86 o 
  -3  16   4      740.94      731.84     13.57 o 
  -2  16   4     4088.20     3899.47     36.64 o 
  -1  16   4      616.13      633.45     11.32 o 
   0  16   4      801.35      790.16     11.51 o 
   1  16   4      205.20      183.18     11.64 o 
   2  16   4     3242.79     3284.79     37.71 o 
   3  16   4      263.93      280.78     10.24 o 
   4  16   4      228.55      223.79      9.92 o 
   5  16   4      178.33      167.04     13.44 o 
  -8  17   4       54.34       29.75      6.96 o 
  -7  17   4     1069.47     1067.31     25.41 o 
  -6  17   4        3.01       12.60      4.65 o 
  -5  17   4        2.37        0.00      3.71 o 
  -4  17   4       20.49       17.80      4.96 o 
  -3  17   4       28.57       21.95      3.45 o 
  -2  17   4       67.05       77.90      5.03 o 
  -1  17   4      300.62      285.87      7.98 o 
   0  17   4       90.15       94.67      6.47 o 
   1  17   4        1.70        4.89      3.18 o 
   2  17   4      902.39      884.87     22.86 o 
   3  17   4     2810.94     2857.79     55.67 o 
   4  17   4      341.48      365.59     14.22 o 
   5  17   4      154.81      135.19     12.37 o 
  -8  18   4        0.03        0.86      6.17 o 
  -7  18   4      179.78      183.28     22.32 o 
  -6  18   4      814.85      834.81     21.35 o 
  -5  18   4      595.90      602.41     17.84 o 
  -4  18   4        0.02        0.00      4.19 o 
  -3  18   4     1553.71     1471.83     21.61 o 
  -2  18   4     1534.28     1495.00     28.34 o 
  -1  18   4     1451.90     1426.16     22.17 o 
   0  18   4        3.17       10.16      4.83 o 
   1  18   4      408.81      419.75     16.63 o 
   2  18   4     2118.08     2126.44     75.78 o 
   3  18   4      170.26      179.50     15.57 o 
   4  18   4        8.95       11.40      6.19 o 
   5  18   4       70.39       73.26      7.77 o 
  -7  19   4      173.87      165.82     20.11 o 
  -6  19   4      485.80      499.56     17.03 o 
  -5  19   4     1139.97     1122.45     35.59 o 
  -4  19   4      124.48      115.40      8.91 o 
  -3  19   4     2453.11     2602.95     36.93 o 
  -2  19   4      439.24      423.27     12.16 o 
  -1  19   4      198.70      178.13      8.04 o 
   0  19   4      950.79      911.40     21.50 o 
   1  19   4      163.68      164.16     16.71 o 
   2  19   4      719.01      672.51     28.89 o 
   3  19   4       53.44       46.31     13.60 o 
   4  19   4      581.41      528.58     28.02 o 
  -7  20   4        8.17       12.24      6.61 o 
  -6  20   4      487.60      447.41     16.39 o 
  -5  20   4       86.35       84.25     10.22 o 
  -4  20   4     3464.17     3511.18     61.53 o 
  -3  20   4       97.75       80.29      5.18 o 
  -2  20   4        3.81        6.58      3.84 o 
  -1  20   4      471.27      476.73     12.50 o 
   0  20   4     3337.81     3273.92     48.03 o 
   1  20   4        5.62        5.07      5.67 o 
   2  20   4       56.23       46.68      8.64 o 
   3  20   4       34.89       31.16     11.73 o 
   4  20   4     1275.33     1362.00     39.12 o 
  -7  21   4        9.41        9.81      7.35 o 
  -6  21   4       14.71       15.12      6.56 o 
  -5  21   4      296.93      293.76     18.31 o 
  -4  21   4      312.46      334.70     17.08 o 
  -3  21   4      971.37      938.80     22.74 o 
  -2  21   4       56.67       50.07      5.77 o 
  -1  21   4       43.38       51.74      5.54 o 
   0  21   4       92.54       90.20     14.56 o 
   1  21   4      517.38      517.61     20.20 o 
   2  21   4       26.46       28.18      6.87 o 
   3  21   4       15.24        1.13      5.20 o 
   4  21   4       11.60       11.45      6.00 o 
  -6  22   4        1.74        4.37      6.37 o 
  -5  22   4     1115.34     1186.65     32.07 o 
  -4  22   4     2044.25     2051.80     44.22 o 
  -3  22   4      368.66      354.24     14.29 o 
  -2  22   4       73.41       73.25      6.91 o 
  -1  22   4      855.71      857.61     17.05 o 
   0  22   4      407.95      409.60     33.25 o 
   1  22   4     1857.63     1864.31     43.99 o 
   2  22   4        0.08        3.95      5.68 o 
   3  22   4      406.33      426.20     16.22 o 
  -6  23   4       13.73       16.28      7.68 o 
  -5  23   4        1.72        3.87      7.01 o 
  -4  23   4       11.31       18.02     10.81 o 
  -3  23   4      836.51      842.93     21.91 o 
  -2  23   4        8.76        4.95      4.24 o 
  -1  23   4      510.70      519.47     18.90 o 
   0  23   4      398.33      394.98     15.53 o 
   1  23   4       24.78       38.48      8.57 o 
   2  23   4      145.36      156.69     12.98 o 
   3  23   4      212.92      243.97     14.77 o 
  -6  24   4      326.88      326.57     18.38 o 
  -5  24   4      529.93      475.34     20.80 o 
  -4  24   4      370.94      353.31     18.38 o 
  -3  24   4      536.62      484.82     22.76 o 
  -2  24   4      579.08      606.59     14.78 o 
  -1  24   4      139.40      153.91      7.93 o 
   0  24   4       54.48       44.58      7.74 o 
   1  24   4     1685.51     1624.34     42.56 o 
   2  24   4     1121.48     1056.33     30.94 o 
   3  24   4      257.60      287.82     16.65 o 
  -5  25   4       10.82       22.42     11.84 o 
  -4  25   4        4.50        0.00      6.44 o 
  -3  25   4      144.08      148.22     11.20 o 
  -2  25   4        0.47        1.01      4.18 o 
  -1  25   4      320.42      313.37     10.30 o 
   0  25   4       92.71      109.76     10.26 o 
   1  25   4       78.47       58.39     18.39 o 
   2  25   4        7.92       13.93      8.18 o 
  -4  26   4      224.88      223.29     31.58 o 
  -3  26   4     1256.74     1218.91     27.81 o 
  -2  26   4       19.82       16.26      4.84 o 
  -1  26   4      247.43      241.20      8.83 o 
   0  26   4       17.83       20.07      7.38 o 
   1  26   4      116.17      104.58     26.63 o 
  -3  27   4        9.94       11.86      6.38 o 
  -2  27   4      204.86      200.59     14.44 o 
  -1  27   4       46.96       51.16      8.04 o 
   0  27   4        1.29        0.00      5.78 o 
   1  27   4      171.01      169.57     15.27 o 
  -2  28   4      379.59      394.54     11.42 o 
  -1  28   4        1.92        0.00      5.76 o 
  -9   0   5      130.32       72.34     19.25 o 
  -7   0   5     7397.48     7250.35     91.17 o 
  -5   0   5       80.52      110.38      8.50 o 
  -3   0   5     7986.61     7434.63     76.14 o 
  -1   0   5     1596.58     1577.11     20.50 o 
   1   0   5     2854.53     2893.83     35.85 o 
   3   0   5      657.91      652.83     16.46 o 
   5   0   5      886.59      907.36     47.27 o 
  -9   1   5      103.13      105.15     15.23 o 
  -8   1   5     1216.39     1247.25     22.86 o 
  -7   1   5       79.10       96.72      5.62 o 
  -6   1   5     1053.94     1043.22     16.66 o 
  -5   1   5      194.04      206.38      7.57 o 
  -4   1   5     1212.87     1200.59     15.72 o 
  -3   1   5        3.88       15.23      3.19 o 
  -2   1   5    13699.18    13412.95     83.86 o 
  -1   1   5     9676.35     9533.67     61.61 o 
   0   1   5      227.02      231.82      5.05 o 
   1   1   5     1954.99     1900.19     18.79 o 
   2   1   5     4300.58     4112.31     37.89 o 
   3   1   5      701.76      619.87     13.37 o 
   4   1   5      249.43      256.27     11.96 o 
   5   1   5      486.66      481.89     23.21 o 
   6   1   5     1762.29     1827.22     37.75 o 
  -9   2   5      134.56      139.57     26.13 o 
  -8   2   5       29.36       29.52      5.95 o 
  -7   2   5     2032.66     1980.28     29.34 o 
  -6   2   5     1185.93     1176.54     17.80 o 
  -5   2   5     6078.32     5927.58     53.96 o 
  -4   2   5      116.94       98.09      5.00 o 
  -3   2   5      795.12      758.48      9.98 o 
  -2   2   5     2550.32     2914.89     26.26 o 
  -1   2   5     1341.82     1337.02     13.07 o 
   0   2   5       13.28       15.30      2.84 o 
   1   2   5     1978.19     1918.78     18.92 o 
   2   2   5      927.56      991.39     13.27 o 
   3   2   5      207.59      204.81      8.48 o 
   4   2   5      123.24      122.16      9.12 o 
   5   2   5      519.90      514.72     24.06 o 
   6   2   5      178.53      189.60     14.29 o 
  -9   3   5      265.37      275.40     33.79 o 
  -8   3   5     1785.27     1697.44     32.32 o 
  -7   3   5      192.03      211.96      9.90 o 
  -6   3   5      193.33      171.28      7.01 o 
  -5   3   5     1550.30     1624.00     21.28 o 
  -4   3   5       41.29       22.62      5.99 o 
  -3   3   5     1612.87     1545.23     15.40 o 
  -2   3   5        4.42        1.51      1.65 o 
  -1   3   5       92.50      129.06      4.10 o 
   0   3   5     4444.90     4452.72     30.96 o 
   1   3   5     2575.25     2472.74     22.54 o 
   2   3   5       82.25       88.63      3.82 o 
   3   3   5      415.24      367.56     13.91 o 
   4   3   5     1607.98     1641.45     25.36 o 
   5   3   5      194.50      204.00     18.25 o 
   6   3   5       55.39       61.08      9.59 o 
  -9   4   5       95.97      102.79     12.23 o 
  -8   4   5        5.38        5.91      5.48 o 
  -7   4   5       15.44       21.94      4.87 o 
  -6   4   5        0.57        0.00      2.62 o 
  -5   4   5     3786.39     3682.05     49.17 o 
  -4   4   5      151.86      182.70      6.28 o 
  -3   4   5      485.62      539.53     10.21 o 
  -2   4   5     1659.46     1686.77     17.24 o 
  -1   4   5     1645.32     1420.49     13.58 o 
   0   4   5        1.28        4.84      1.77 o 
   1   4   5     2525.10     2441.57     22.32 o 
   2   4   5      206.68      201.94      7.21 o 
   3   4   5      188.30      169.04      8.43 o 
   4   4   5        2.93        7.28      3.74 o 
   5   4   5      540.84      534.19     18.58 o 
   6   4   5       15.96       18.08      7.01 o 
  -9   5   5      228.18      201.91     11.54 o 
  -8   5   5        7.64        3.64      5.40 o 
  -7   5   5      554.49      552.55     14.68 o 
  -6   5   5       49.58       59.20      4.01 o 
  -5   5   5      397.38      389.33      8.89 o 
  -4   5   5     1751.82     1580.40     17.11 o 
  -3   5   5     1692.50     1829.51     17.28 o 
  -2   5   5     2017.14     2140.23     19.05 o 
  -1   5   5     1399.90     1196.92     12.85 o 
   0   5   5     5954.03     5879.90     38.96 o 
   1   5   5      267.57      222.32      5.41 o 
   2   5   5      578.86      590.59     10.87 o 
   3   5   5     1376.27     1345.74     19.63 o 
   4   5   5      750.52      728.02     16.10 o 
   5   5   5       59.52       50.32      4.66 o 
   6   5   5        0.15        0.00      5.76 o 
  -9   6   5      190.75      179.75     17.63 o 
  -8   6   5      399.47      402.08     16.40 o 
  -7   6   5       77.27      103.78      8.29 o 
  -6   6   5     1950.34     1921.75     31.40 o 
  -5   6   5     2508.36     2486.68     25.77 o 
  -4   6   5     2811.24     2886.80     28.22 o 
  -3   6   5      933.40      942.36     11.44 o 
  -2   6   5     1061.59     1128.99     12.56 o 
  -1   6   5      624.14      562.19      8.35 o 
   0   6   5      451.08      477.58      7.68 o 
   1   6   5     1541.47     1524.62     15.24 o 
   2   6   5      664.34      677.53     11.76 o 
   3   6   5      805.79      824.73     14.97 o 
   4   6   5      138.35      150.78     10.40 o 
   5   6   5      324.02      325.96     11.86 o 
   6   6   5       14.08       15.10      6.97 o 
  -9   7   5        3.97       11.26      6.38 o 
  -8   7   5        0.96        1.48      5.76 o 
  -7   7   5       79.27       74.21      8.83 o 
  -6   7   5       61.83       66.08      6.27 o 
  -5   7   5     2086.01     2105.29     22.94 o 
  -4   7   5        1.66        4.64      2.50 o 
  -3   7   5     1545.63     1599.87     18.26 o 
  -2   7   5     5751.93     5490.89     39.00 o 
  -1   7   5     5812.18     5662.27     39.82 o 
   0   7   5      540.51      561.67      8.44 o 
   1   7   5     2916.66     2792.66     21.16 o 
   2   7   5     2108.71     1999.95     22.52 o 
   3   7   5     1756.90     1656.05     22.99 o 
   4   7   5        4.93        3.48      4.11 o 
   5   7   5     1385.53     1331.68     25.18 o 
   6   7   5      474.26      525.03     28.95 o 
  -9   8   5       41.16       35.25      7.89 o 
  -8   8   5      119.09      129.09     10.04 o 
  -7   8   5      472.36      468.36     13.97 o 
  -6   8   5     2462.85     2491.98     36.60 o 
  -5   8   5       77.18       71.10      4.39 o 
  -4   8   5      833.42      872.10     13.31 o 
  -3   8   5     2058.33     1956.77     19.52 o 
  -2   8   5      473.52      486.79      7.92 o 
  -1   8   5        9.92        8.98      2.01 o 
   0   8   5       74.32      100.65      4.50 o 
   1   8   5     2357.70     2246.28     22.30 o 
   2   8   5       71.32       57.72      4.31 o 
   3   8   5      422.81      436.71     10.80 o 
   4   8   5       88.64       97.46      7.54 o 
   5   8   5       57.52       49.11      6.65 o 
   6   8   5        4.53       18.13      8.42 o 
  -9   9   5        3.01        1.56      6.54 o 
  -8   9   5       53.71       38.70      7.08 o 
  -7   9   5      568.97      607.90     27.02 o 
  -6   9   5      236.46      241.37     10.24 o 
  -5   9   5      225.11      225.99      6.47 o 
  -4   9   5       70.62       71.15      3.85 o 
  -3   9   5      967.20     1018.71     12.15 o 
  -2   9   5     4756.05     4483.20     31.49 o 
  -1   9   5       99.27      122.61      3.98 o 
   0   9   5     4352.13     4465.82     33.23 o 
   1   9   5     2049.19     2044.27     21.04 o 
   2   9   5     1879.19     1822.87     21.41 o 
   3   9   5      475.13      454.99     13.26 o 
   4   9   5      107.04      113.12      6.69 o 
   5   9   5      120.85      126.48      9.37 o 
   6   9   5      895.69      977.15     23.36 o 
  -9  10   5      156.83      181.20     26.97 o 
  -8  10   5      733.46      708.54     20.07 o 
  -7  10   5       11.49        8.92      4.64 o 
  -6  10   5       19.05       14.47      4.35 o 
  -5  10   5      171.57      197.56      7.70 o 
  -4  10   5     1791.88     1703.38     16.99 o 
  -3  10   5     1327.47     1398.06     14.86 o 
  -2  10   5      394.64      403.36      7.30 o 
  -1  10   5       82.82       87.18      5.41 o 
   0  10   5       15.56       17.88      2.34 o 
   1  10   5      383.81      332.74      7.74 o 
   2  10   5        0.65        0.00      2.51 o 
   3  10   5      279.11      276.00     10.24 o 
   4  10   5      645.46      641.62     13.71 o 
   5  10   5      330.04      316.08     13.46 o 
  -9  11   5       34.94       53.90      9.38 o 
  -8  11   5      800.50      792.76     24.10 o 
  -7  11   5       10.54       12.40      5.10 o 
  -6  11   5       33.53       42.88      4.79 o 
  -5  11   5       31.57       35.00      4.04 o 
  -4  11   5      330.60      304.97      6.68 o 
  -3  11   5      961.52     1001.93     13.26 o 
  -2  11   5        7.45        2.54      2.16 o 
  -1  11   5      998.92      958.50     11.08 o 
   0  11   5     1926.02     1900.78     17.01 o 
   1  11   5      292.81      258.50      6.97 o 
   2  11   5      128.30      116.38      5.80 o 
   3  11   5      199.36      191.88      7.89 o 
   4  11   5      667.71      657.36     23.59 o 
   5  11   5      374.51      409.23     12.30 o 
  -9  12   5     1237.17     1330.49     39.69 o 
  -8  12   5        6.55       14.30      8.56 o 
  -7  12   5      101.15       96.39     12.58 o 
  -6  12   5       13.40       15.98      4.25 o 
  -5  12   5     4432.26     4442.74     40.38 o 
  -4  12   5      371.82      384.15      7.41 o 
  -3  12   5     1748.81     1729.84     17.12 o 
  -2  12   5      431.08      491.96      8.59 o 
  -1  12   5       15.16       21.00      3.26 o 
   0  12   5       17.69       25.44      2.70 o 
   1  12   5       50.03       51.64      4.00 o 
   2  12   5        4.52        6.43      2.98 o 
   3  12   5      252.11      249.75      8.88 o 
   4  12   5       24.67       31.06      4.81 o 
   5  12   5      146.90      133.45      7.98 o 
  -9  13   5       59.54       73.49     12.53 o 
  -8  13   5      926.92      999.55     39.04 o 
  -7  13   5      111.15      132.94     11.99 o 
  -6  13   5       55.26       60.26      7.18 o 
  -5  13   5      154.51      174.18     10.56 o 
  -4  13   5     1353.93     1348.44     17.33 o 
  -3  13   5      913.28      891.98     14.25 o 
  -2  13   5      282.20      278.59      7.34 o 
  -1  13   5     1112.56     1104.73     13.60 o 
   0  13   5     2449.30     2384.45     20.97 o 
   1  13   5      405.72      428.08      9.51 o 
   2  13   5      615.44      593.28     11.57 o 
   3  13   5       29.71       16.76      4.21 o 
   4  13   5     1268.57     1320.03     23.61 o 
   5  13   5       62.00       50.48      6.34 o 
  -8  14   5      402.80      374.29     22.45 o 
  -7  14   5       16.06       30.99      6.75 o 
  -6  14   5      738.42      706.65     20.94 o 
  -5  14   5     3310.96     3363.20     48.83 o 
  -4  14   5     1509.99     1559.05     18.41 o 
  -3  14   5      161.83      153.77      6.53 o 
  -2  14   5      561.60      559.73     11.19 o 
  -1  14   5      579.87      597.27     11.38 o 
   0  14   5      386.93      354.34      7.88 o 
   1  14   5       98.69       96.25      6.44 o 
   2  14   5      227.31      194.62      9.37 o 
   3  14   5      493.09      464.67     13.66 o 
   4  14   5       18.96       12.20      5.18 o 
   5  14   5      128.63      126.61      9.35 o 
  -8  15   5       12.80        8.76      8.72 o 
  -7  15   5     1187.50     1230.07     30.27 o 
  -6  15   5      663.10      642.64     18.98 o 
  -5  15   5      546.45      540.61     13.67 o 
  -4  15   5      202.57      201.61      6.58 o 
  -3  15   5     3583.36     3367.42     37.42 o 
  -2  15   5     1363.04     1309.41     18.14 o 
  -1  15   5     1952.92     1947.25     22.96 o 
   0  15   5      188.67      213.07      8.63 o 
   1  15   5     2227.38     2154.02     28.88 o 
   2  15   5      987.70     1035.91     18.93 o 
   3  15   5     1895.15     1857.70     29.93 o 
   4  15   5      175.68      158.25      9.84 o 
   5  15   5      124.92      114.56      9.10 o 
  -8  16   5        4.73       10.06      6.60 o 
  -7  16   5      949.34      937.05     31.28 o 
  -6  16   5       37.80       41.50      5.76 o 
  -5  16   5      160.07      155.70      8.48 o 
  -4  16   5      655.65      647.44     11.49 o 
  -3  16   5     2045.97     2031.33     25.74 o 
  -2  16   5       11.78       11.21      3.80 o 
  -1  16   5        2.72        1.98      2.87 o 
   0  16   5     1118.21     1135.04     19.26 o 
   1  16   5      403.86      388.13     16.28 o 
   2  16   5       17.97       17.02      4.45 o 
   3  16   5      315.04      292.49     16.01 o 
   4  16   5       17.11        0.00      4.75 o 
  -8  17   5        0.68        7.86      6.47 o 
  -7  17   5      316.42      316.70     21.05 o 
  -6  17   5      345.26      382.57     12.57 o 
  -5  17   5      379.22      364.78     11.88 o 
  -4  17   5       56.98       45.92      4.84 o 
  -3  17   5        4.88        8.46      3.51 o 
  -2  17   5     4965.53     4916.19     48.86 o 
  -1  17   5      185.52      165.60      7.21 o 
   0  17   5        9.74        4.20      3.60 o 
   1  17   5       16.66       18.69      4.48 o 
   2  17   5     2763.98     2687.59     37.65 o 
   3  17   5      188.39      176.48     14.38 o 
   4  17   5       97.55       86.40      9.27 o 
  -8  18   5      313.91      360.25     33.96 o 
  -7  18   5      141.70      163.34     13.36 o 
  -6  18   5      824.74      836.68     28.96 o 
  -5  18   5      502.94      498.43     41.09 o 
  -4  18   5      227.33      248.60     10.92 o 
  -3  18   5       39.86       48.57      5.68 o 
  -2  18   5     1731.21     1694.47     26.08 o 
  -1  18   5      101.79      107.66      7.46 o 
   0  18   5       40.84       46.44     15.10 o 
   1  18   5      403.29      413.86     15.07 o 
   2  18   5      207.00      197.10     11.32 o 
   3  18   5      394.20      396.83     41.00 o 
   4  18   5        0.02        5.38      5.64 o 
  -7  19   5       89.40       78.43     10.90 o 
  -6  19   5        1.04        1.20      5.62 o 
  -5  19   5      142.72      131.84     12.31 o 
  -4  19   5        9.90       17.52      5.72 o 
  -3  19   5      510.44      513.35     14.43 o 
  -2  19   5      360.24      365.92     11.71 o 
  -1  19   5      334.74      366.28     11.82 o 
   0  19   5     3854.31     3841.43     61.66 o 
   1  19   5      537.49      505.41     55.63 o 
   2  19   5       79.96       92.02     12.64 o 
   3  19   5      566.35      593.86     21.05 o 
   4  19   5      370.23      414.76     33.67 o 
  -7  20   5       14.37        3.59      7.59 o 
  -6  20   5       56.29       45.20      8.08 o 
  -5  20   5      345.68      376.26     39.86 o 
  -4  20   5      688.26      674.59     19.53 o 
  -3  20   5       63.80       44.33      5.64 o 
  -2  20   5      239.85      249.57     10.17 o 
  -1  20   5     1474.13     1523.87     24.12 o 
   0  20   5       69.90      101.74      9.56 o 
   1  20   5      335.90      366.34     42.93 o 
   2  20   5        1.18        4.40      5.28 o 
   3  20   5       59.05       59.66      9.25 o 
  -7  21   5       83.77       72.68     10.97 o 
  -6  21   5        1.27        0.00      6.69 o 
  -5  21   5      427.22      420.09     19.72 o 
  -4  21   5      390.12      432.36     19.68 o 
  -3  21   5      124.75      125.13      8.30 o 
  -2  21   5       25.48       25.84      7.26 o 
  -1  21   5      325.91      340.74     10.93 o 
   0  21   5     1948.05     1853.09     42.42 o 
   1  21   5       23.03        7.98      6.35 o 
   2  21   5      280.62      246.51     17.59 o 
   3  21   5       29.70       24.11      7.25 o 
  -6  22   5      365.89      361.53     19.60 o 
  -5  22   5      148.44      148.66     13.58 o 
  -4  22   5       59.84       48.17     11.35 o 
  -3  22   5     1015.99     1045.43     25.42 o 
  -2  22   5      325.38      307.20     11.27 o 
  -1  22   5      278.85      321.53     12.04 o 
   0  22   5        2.19        0.00      5.97 o 
   1  22   5       37.67       48.51      9.32 o 
   2  22   5       81.91       79.80     15.85 o 
   3  22   5      105.16      115.77     11.70 o 
  -6  23   5      200.93      198.39     25.85 o 
  -5  23   5      524.53      522.10     22.45 o 
  -4  23   5      139.26      113.35     12.94 o 
  -3  23   5        1.89        0.37      4.07 o 
  -2  23   5      433.69      469.21     13.63 o 
  -1  23   5     1844.22     1827.05     26.66 o 
   0  23   5      249.41      242.54     16.21 o 
   1  23   5     1011.54     1067.99     64.92 o 
   2  23   5       53.00       63.73     15.65 o 
  -5  24   5       54.46       55.17     20.73 o 
  -4  24   5        1.25        0.18     13.39 o 
  -3  24   5      929.01      928.18     27.96 o 
  -2  24   5       36.63       18.57      5.09 o 
  -1  24   5        0.22        0.00      3.31 o 
   0  24   5        2.11        0.00      7.01 o 
   1  24   5      114.63       97.37     16.63 o 
   2  24   5      137.66      132.89     20.44 o 
  -5  25   5       14.06        7.47     10.24 o 
  -4  25   5       58.30       40.73      9.95 o 
  -3  25   5       27.42       27.95      7.04 o 
  -2  25   5     1174.29     1205.37     22.35 o 
  -1  25   5       46.80       40.28      7.82 o 
   0  25   5      812.11      758.54     27.74 o 
   1  25   5      205.57      184.44     15.51 o 
  -4  26   5      227.57      249.79     23.72 o 
  -3  26   5      356.20      350.29     28.42 o 
  -2  26   5      302.73      268.71     11.02 o 
  -1  26   5        0.62        4.92      6.39 o 
   0  26   5        6.10        9.43      8.52 o 
  -2  27   5      136.42      133.16      8.46 o 
  -8   0   6       34.68       32.04      6.99 o 
  -6   0   6      570.46      531.21     17.49 o 
  -4   0   6     1374.26     1394.22     23.99 o 
  -2   0   6     3829.40     3869.21     49.70 o 
   0   0   6      361.11      320.57      8.93 o 
   2   0   6     6653.79     6779.06     72.96 o 
   4   0   6       64.78       43.17     14.42 o 
  -9   1   6      137.05      155.34     17.70 o 
  -8   1   6      673.76      671.46     14.06 o 
  -7   1   6     1316.12     1294.60     20.18 o 
  -6   1   6      651.52      628.40     13.48 o 
  -5   1   6      138.01      144.93      7.18 o 
  -4   1   6      237.08      228.14      6.83 o 
  -3   1   6     4784.47     4621.35     33.11 o 
  -2   1   6    11478.71    11710.87     76.07 o 
  -1   1   6       18.88       22.90      2.54 o 
   0   1   6      266.74      247.25      5.68 o 
   1   1   6     1487.47     1447.49     16.81 o 
   2   1   6       49.93       57.94      3.94 o 
   3   1   6      508.97      513.01     11.11 o 
   4   1   6      238.30      224.55     13.84 o 
   5   1   6      697.81      735.62     50.75 o 
  -9   2   6      671.15      676.55     17.10 o 
  -8   2   6      281.88      303.56     14.28 o 
  -7   2   6      168.13      173.45      7.84 o 
  -6   2   6     3292.97     3178.86     35.50 o 
  -5   2   6        0.32        0.63      2.94 o 
  -4   2   6      489.88      506.61      9.96 o 
  -3   2   6      138.87      144.00      4.77 o 
  -2   2   6     1666.90     1764.06     16.63 o 
  -1   2   6      559.73      584.91     10.05 o 
   0   2   6      864.02      789.80     11.64 o 
   1   2   6      519.58      489.19      9.09 o 
   2   2   6      927.45      897.63     16.68 o 
   3   2   6      660.58      626.73     12.69 o 
   4   2   6      973.34      959.84     25.51 o 
   5   2   6      227.23      215.41     20.25 o 
  -9   3   6      918.02      875.57     21.81 o 
  -8   3   6      230.57      249.07     27.32 o 
  -7   3   6      126.75      122.02      6.74 o 
  -6   3   6      302.82      323.51     11.63 o 
  -5   3   6     1166.82     1138.44     18.11 o 
  -4   3   6      289.79      297.47      9.40 o 
  -3   3   6     1053.33     1016.72     12.75 o 
  -2   3   6       49.78       33.21      3.12 o 
  -1   3   6     5032.05     5043.62     37.48 o 
   0   3   6      701.92      681.83      8.96 o 
   1   3   6       23.95       23.94      3.71 o 
   2   3   6     1048.36     1096.59     13.93 o 
   3   3   6      249.28      243.01      9.92 o 
   4   3   6      196.60      201.06     11.82 o 
   5   3   6      269.89      281.35     22.30 o 
  -9   4   6      135.45      137.64     10.60 o 
  -8   4   6        0.36        0.74      5.25 o 
  -7   4   6      127.39      120.79      6.29 o 
  -6   4   6     1770.95     1579.09     30.29 o 
  -5   4   6      628.37      642.19     15.84 o 
  -4   4   6        4.98        5.76      2.71 o 
  -3   4   6      425.31      434.96      8.11 o 
  -2   4   6     3486.94     3283.17     25.55 o 
  -1   4   6       21.10       32.63      3.03 o 
   0   4   6     2125.86     1970.44     17.86 o 
   1   4   6      404.55      389.88     10.43 o 
   2   4   6     1008.96     1004.41     15.63 o 
   3   4   6       34.04       34.74      4.45 o 
   4   4   6     1222.18     1262.29     42.92 o 
   5   4   6        0.71        0.00      7.85 o 
  -9   5   6      957.99      999.21     25.95 o 
  -8   5   6       54.60       41.34     11.67 o 
  -7   5   6       70.59       70.36      7.20 o 
  -6   5   6        1.50        2.43      3.19 o 
  -5   5   6     2431.16     2284.35     25.56 o 
  -4   5   6      329.57      318.98      7.62 o 
  -3   5   6      366.97      338.47      7.26 o 
  -2   5   6        4.04        2.93      2.00 o 
  -1   5   6     5372.78     5230.78     38.63 o 
   0   5   6      761.07      742.85      9.86 o 
   1   5   6      409.89      458.95      8.67 o 
   2   5   6      368.33      368.41      9.42 o 
   3   5   6      468.42      447.49     11.18 o 
   4   5   6      186.81      175.08      8.93 o 
   5   5   6      224.72      197.78     19.29 o 
  -9   6   6        3.85        0.00      6.32 o 
  -8   6   6      125.68      121.78     11.16 o 
  -7   6   6        7.33        7.89      4.50 o 
  -6   6   6      744.75      675.22     13.46 o 
  -5   6   6       11.06        9.69      3.15 o 
  -4   6   6     1287.50     1288.77     16.00 o 
  -3   6   6      177.76      185.06      5.75 o 
  -2   6   6      551.64      507.78      9.64 o 
  -1   6   6       10.94       10.80      2.38 o 
   0   6   6      898.44      837.72     11.41 o 
   1   6   6      288.38      310.01      8.11 o 
   2   6   6      831.40      781.55     13.75 o 
   3   6   6      509.96      501.40     11.94 o 
   4   6   6      914.47      918.41     29.96 o 
   5   6   6      376.57      410.33     11.73 o 
  -9   7   6      122.41      116.59     15.46 o 
  -8   7   6      762.26      782.47     24.64 o 
  -7   7   6     1049.05     1037.58     23.67 o 
  -6   7   6      212.57      220.97      8.19 o 
  -5   7   6      309.19      317.77      8.68 o 
  -4   7   6      885.11      909.13     14.94 o 
  -3   7   6     1516.67     1321.91     20.60 o 
  -2   7   6      298.84      316.04     12.12 o 
  -1   7   6        0.65        2.91      2.04 o 
   0   7   6     3617.98     3583.25     29.26 o 
   1   7   6     2592.19     2500.99     23.67 o 
   2   7   6      475.03      453.08     10.48 o 
   3   7   6       11.01       10.18      3.64 o 
   4   7   6       18.89       17.99      5.02 o 
   5   7   6      159.11      188.13      9.50 o 
  -9   8   6       24.37       23.59      8.04 o 
  -8   8   6      610.91      628.15     21.42 o 
  -7   8   6       54.23       66.83      7.81 o 
  -6   8   6      569.34      554.29     11.60 o 
  -5   8   6       20.07       14.25      3.41 o 
  -4   8   6      416.61      376.87     10.79 o 
  -3   8   6       86.67       99.13      4.97 o 
  -2   8   6      276.59      294.02      8.04 o 
  -1   8   6      222.61      217.43      5.68 o 
   0   8   6      101.19       93.06      4.39 o 
   1   8   6      153.00      175.05      4.95 o 
   2   8   6     2223.98     2151.40     25.22 o 
   3   8   6       21.95       15.41      3.96 o 
   4   8   6      313.61      319.19     12.03 o 
   5   8   6      161.02      187.67      9.81 o 
  -9   9   6       71.64       50.86      9.19 o 
  -8   9   6      339.64      367.57     17.62 o 
  -7   9   6     1392.44     1420.23     45.96 o 
  -6   9   6      198.06      168.77     10.29 o 
  -5   9   6      127.28      113.14      5.95 o 
  -4   9   6     1031.89     1069.02     14.54 o 
  -3   9   6     4255.72     4152.66     35.11 o 
  -2   9   6      333.31      347.79      7.81 o 
  -1   9   6      189.36      173.53      5.56 o 
   0   9   6      423.74      425.13      8.05 o 
   1   9   6     2533.48     2443.62     30.38 o 
   2   9   6       89.89      103.74      7.83 o 
   3   9   6       24.45       19.52      4.63 o 
   4   9   6       14.49       18.30      4.60 o 
   5   9   6      663.66      724.36     17.95 o 
  -9  10   6      176.15      175.07     13.96 o 
  -8  10   6        3.63        1.08      6.30 o 
  -7  10   6      399.49      400.83     14.95 o 
  -6  10   6      492.94      489.56     13.95 o 
  -5  10   6      458.85      453.67     10.13 o 
  -4  10   6      496.50      485.41      9.59 o 
  -3  10   6        3.00        6.93      2.70 o 
  -2  10   6       86.14       69.86      4.36 o 
  -1  10   6      126.98      136.86      5.15 o 
   0  10   6       76.93       80.72      4.19 o 
   1  10   6        1.00        2.50      2.83 o 
   2  10   6      965.17      963.32     15.82 o 
   3  10   6      715.62      703.09     14.53 o 
   4  10   6       69.87       63.00      6.26 o 
   5  10   6      338.19      315.26     12.52 o 
  -9  11   6      537.79      527.88     25.53 o 
  -8  11   6       35.22       48.39      8.88 o 
  -7  11   6       29.53       28.28      7.14 o 
  -6  11   6      401.79      425.51     15.17 o 
  -5  11   6       35.83       33.15      5.05 o 
  -4  11   6      360.44      326.47      8.10 o 
  -3  11   6       44.47       50.98      4.00 o 
  -2  11   6     1490.29     1468.01     22.28 o 
  -1  11   6      837.83      874.22     11.88 o 
   0  11   6      516.35      540.12      8.53 o 
   1  11   6      132.04      121.21      6.22 o 
   2  11   6      359.41      373.16     12.35 o 
   3  11   6       10.53        4.01      4.64 o 
   4  11   6      153.14      170.48      8.95 o 
  -9  12   6       29.29       44.78     12.29 o 
  -8  12   6      246.65      240.05     18.98 o 
  -7  12   6        7.89        0.00      7.12 o 
  -6  12   6      834.54      820.66     20.64 o 
  -5  12   6      802.38      808.00     13.25 o 
  -4  12   6      162.80      158.73      7.73 o 
  -3  12   6        0.49        3.79      2.61 o 
  -2  12   6       59.39       77.37      4.59 o 
  -1  12   6      220.53      224.82      6.65 o 
   0  12   6      224.44      223.55      6.41 o 
   1  12   6       15.37       14.65      3.46 o 
   2  12   6        4.87        1.12      3.35 o 
   3  12   6       10.65        9.11      4.23 o 
   4  12   6      356.40      381.08     15.55 o 
  -9  13   6      458.84      456.05     25.02 o 
  -8  13   6        6.21        9.98      9.38 o 
  -7  13   6       29.67       32.26      9.71 o 
  -6  13   6        0.81        0.00      4.75 o 
  -5  13   6      383.12      391.15     11.57 o 
  -4  13   6      300.01      291.38      8.35 o 
  -3  13   6        6.92        2.14      3.20 o 
  -2  13   6      296.62      277.76      8.68 o 
  -1  13   6     1253.53     1264.92     17.26 o 
   0  13   6      145.25      132.17      6.07 o 
   1  13   6      222.95      186.58      8.81 o 
   2  13   6      176.41      181.35     18.99 o 
   3  13   6      795.63      859.63     25.43 o 
   4  13   6        7.43        0.00      5.63 o 
  -8  14   6      123.67      152.37     16.78 o 
  -7  14   6        4.14        3.56      7.97 o 
  -6  14   6      173.27      185.53      9.79 o 
  -5  14   6        0.29        0.75      2.91 o 
  -4  14   6      135.77      152.56      7.12 o 
  -3  14   6      335.59      351.00      9.85 o 
  -2  14   6        1.66        2.66      3.15 o 
  -1  14   6       15.70       29.64      4.14 o 
   0  14   6        2.53        3.27      2.36 o 
   1  14   6      319.16      288.97     10.66 o 
   2  14   6      121.86      125.09      9.43 o 
   3  14   6       20.48       10.72      5.43 o 
   4  14   6      515.30      542.77     17.76 o 
  -8  15   6      414.10      410.07     24.45 o 
  -7  15   6        2.69        5.09      8.35 o 
  -6  15   6      643.41      705.70     19.51 o 
  -5  15   6      134.49      146.45      8.80 o 
  -4  15   6     1255.91     1206.61     18.28 o 
  -3  15   6     1367.49     1367.10     19.83 o 
  -2  15   6     1399.09     1331.73     19.45 o 
  -1  15   6      274.90      295.60      8.81 o 
   0  15   6     1073.38     1093.98     20.42 o 
   1  15   6      188.05      196.18      9.41 o 
   2  15   6      976.51      941.01     22.66 o 
   3  15   6       15.97       11.35      5.50 o 
   4  15   6       11.18        4.85      5.34 o 
  -8  16   6      505.98      514.58     36.99 o 
  -7  16   6        1.71        2.43      5.79 o 
  -6  16   6       45.66       48.30      8.51 o 
  -5  16   6       12.98        8.55      5.07 o 
  -4  16   6      254.35      235.19      8.49 o 
  -3  16   6      334.38      338.09     14.98 o 
  -2  16   6      188.54      174.14      7.64 o 
  -1  16   6      131.34      127.90      6.92 o 
   0  16   6       47.46       51.97      5.92 o 
   1  16   6        2.45        2.91      3.93 o 
   2  16   6     1485.01     1578.90     32.65 o 
   3  16   6      819.06      774.08     36.66 o 
   4  16   6        0.02        0.00      5.22 o 
  -8  17   6        1.36        6.11      9.32 o 
  -7  17   6     1249.41     1292.60     41.96 o 
  -6  17   6       35.78       33.61      7.43 o 
  -5  17   6      103.54      109.14      8.86 o 
  -4  17   6       20.90       22.68      4.19 o 
  -3  17   6     3826.74     4004.62     40.60 o 
  -2  17   6      266.29      261.91      8.94 o 
  -1  17   6      188.07      183.55      7.51 o 
   0  17   6       41.88       44.80      6.37 o 
   1  17   6     1219.66     1242.13     22.47 o 
   2  17   6       16.56       10.32      5.82 o 
   3  17   6       13.62        7.93      6.44 o 
  -7  18   6       92.78       74.71     15.89 o 
  -6  18   6      102.88      110.39      9.44 o 
  -5  18   6      108.65      135.55     12.24 o 
  -4  18   6      820.31      818.67     14.85 o 
  -3  18   6       43.03       45.72      5.17 o 
  -2  18   6      127.18      130.26      7.71 o 
  -1  18   6      140.98      109.72      6.96 o 
   0  18   6      692.74      654.28     38.30 o 
   1  18   6      277.75      300.28     22.64 o 
   2  18   6      549.84      514.01     20.51 o 
   3  18   6      410.21      383.67     18.56 o 
  -7  19   6       23.60       22.16     12.58 o 
  -6  19   6        3.89        3.77     11.35 o 
  -5  19   6      295.05      341.34     18.65 o 
  -4  19   6        3.22        0.00      3.99 o 
  -3  19   6      479.41      473.90     21.85 o 
  -2  19   6      456.31      441.32     13.42 o 
  -1  19   6     2577.35     2542.91     34.24 o 
   0  19   6      256.09      266.25     16.61 o 
   1  19   6      399.67      418.56     16.58 o 
   2  19   6       93.69      115.26     15.61 o 
   3  19   6       75.44       91.98     12.29 o 
  -7  20   6        6.19       14.00     10.85 o 
  -6  20   6      650.48      657.42     48.83 o 
  -5  20   6       59.94       58.40     10.94 o 
  -4  20   6      264.57      296.39     10.59 o 
  -3  20   6      302.01      302.07     11.74 o 
  -2  20   6      463.12      489.82     15.41 o 
  -1  20   6      238.48      233.75      9.45 o 
   0  20   6      217.18      179.52     14.46 o 
   1  20   6       48.66       47.80      9.49 o 
   2  20   6       76.13       62.14      8.83 o 
  -6  21   6      177.81      200.83     16.35 o 
  -5  21   6     1336.76     1317.42     43.62 o 
  -4  21   6        4.08        5.97      4.49 o 
  -3  21   6      104.34       93.90      7.84 o 
  -2  21   6       38.64       43.06      6.15 o 
  -1  21   6     2033.46     2121.45     29.80 o 
   0  21   6      125.48      115.77     13.60 o 
   1  21   6       27.42       28.32      8.60 o 
   2  21   6        2.15        0.00      5.80 o 
  -6  22   6      332.81      362.35     20.65 o 
  -5  22   6        0.53        0.00      7.35 o 
  -4  22   6      434.91      406.49     34.49 o 
  -3  22   6       37.53       33.55      6.03 o 
  -2  22   6      169.29      198.24     10.12 o 
  -1  22   6       79.74       99.45      5.83 o 
   0  22   6     1529.15     1569.51     76.97 o 
   1  22   6      117.17      116.45     29.08 o 
  -5  23   6      141.73      162.50     20.77 o 
  -4  23   6     1061.62     1035.15     32.03 o 
  -3  23   6       30.92       36.31      6.09 o 
  -2  23   6     1045.84     1036.83     21.32 o 
  -1  23   6      216.35      187.57     19.01 o 
   0  23   6      740.05      758.32     49.24 o 
   1  23   6      536.19      519.80     23.51 o 
  -5  24   6       46.43       42.22     25.31 o 
  -4  24   6      529.97      513.62     46.45 o 
  -3  24   6        1.36        9.13      5.15 o 
  -2  24   6       42.84       37.82      6.43 o 
  -1  24   6      148.34      145.76     18.39 o 
   0  24   6       90.02       71.57     12.02 o 
  -4  25   6       65.66       50.31     11.03 o 
  -3  25   6      355.77      381.73     16.79 o 
  -2  25   6        0.77        2.17      4.64 o 
  -1  25   6       84.36       82.30     12.25 o 
  -9   0   7       45.96       34.15     11.84 o 
  -7   0   7     1018.62     1025.00     26.56 o 
  -5   0   7      197.41      198.36     12.28 o 
  -3   0   7     5722.56     5649.70     56.77 o 
  -1   0   7      629.37      625.02     15.34 o 
   1   0   7     5780.80     5732.18     73.42 o 
   3   0   7       61.75       60.38      5.34 o 
  -9   1   7      127.68      109.50     10.22 o 
  -8   1   7     1845.12     1773.36     29.04 o 
  -7   1   7      510.59      532.39     14.29 o 
  -6   1   7       76.67       75.97      6.36 o 
  -5   1   7      165.28      169.35      8.24 o 
  -4   1   7     2922.56     2791.39     28.02 o 
  -3   1   7      759.08      742.11     11.50 o 
  -2   1   7       35.47       31.73      3.12 o 
  -1   1   7      690.66      661.22     11.14 o 
   0   1   7      793.46      784.45     11.49 o 
   1   1   7        0.67       12.44      3.15 o 
   2   1   7       49.18       55.09      4.51 o 
   3   1   7       48.14       41.85      4.83 o 
   4   1   7      683.28      622.81     27.11 o 
  -9   2   7      117.54      117.57     10.17 o 
  -8   2   7      337.71      395.56     14.37 o 
  -7   2   7      615.16      613.13     15.33 o 
  -6   2   7      554.50      545.06     16.81 o 
  -5   2   7       56.67       38.87      4.91 o 
  -4   2   7      585.74      597.33     12.35 o 
  -3   2   7      698.61      687.25     11.05 o 
  -2   2   7      654.18      676.71     10.18 o 
  -1   2   7       49.24       56.67      4.00 o 
   0   2   7     1136.24     1123.50     14.05 o 
   1   2   7     1853.40     1802.62     21.18 o 
   2   2   7     1009.90     1114.42     16.36 o 
   3   2   7      347.00      311.64     10.27 o 
   4   2   7      849.68      824.33     38.52 o 
  -9   3   7      840.06      847.60     24.07 o 
  -8   3   7      131.62      127.26      7.87 o 
  -7   3   7      486.46      500.78     22.76 o 
  -6   3   7     2859.12     2751.06     37.95 o 
  -5   3   7        6.51       11.20      3.76 o 
  -4   3   7      120.69      119.03      8.08 o 
  -3   3   7      940.33      916.32     12.88 o 
  -2   3   7     3363.74     3234.35     26.54 o 
  -1   3   7     1056.07     1043.49     13.89 o 
   0   3   7       15.61       15.13      2.71 o 
   1   3   7      662.86      719.19     15.21 o 
   2   3   7      300.20      279.73      7.79 o 
   3   3   7       82.56       79.95      6.39 o 
   4   3   7       59.60       58.29      7.75 o 
  -9   4   7       90.83       78.55     10.02 o 
  -8   4   7      307.07      324.67      9.90 o 
  -7   4   7      260.69      267.74     10.64 o 
  -6   4   7      184.84      199.88      9.00 o 
  -5   4   7     1440.63     1364.68     19.56 o 
  -4   4   7       24.23       27.66      3.97 o 
  -3   4   7      404.13      373.55      8.21 o 
  -2   4   7     1141.24     1186.24     17.43 o 
  -1   4   7     1726.55     1693.99     20.13 o 
   0   4   7        0.04        0.00      2.15 o 
   1   4   7       56.87       64.98      4.49 o 
   2   4   7      108.28      111.54      6.76 o 
   3   4   7     1930.65     2032.13     41.65 o 
   4   4   7       20.70       14.95      4.27 o 
  -9   5   7      168.65      167.56     13.09 o 
  -8   5   7       87.21       87.18     10.38 o 
  -7   5   7      762.51      763.16     16.53 o 
  -6   5   7     1064.36      999.37     18.08 o 
  -5   5   7      999.32      887.73     15.34 o 
  -4   5   7        1.07        1.80      2.96 o 
  -3   5   7        0.69        0.60      2.44 o 
  -2   5   7     3851.39     3708.32     33.13 o 
  -1   5   7      627.97      634.88      9.86 o 
   0   5   7       27.30       22.09      2.96 o 
   1   5   7      124.81      117.85      5.51 o 
   2   5   7      354.58      360.28     11.13 o 
   3   5   7        0.13        1.38      3.84 o 
   4   5   7      384.90      431.48     12.44 o 
  -9   6   7      320.60      296.54     17.62 o 
  -8   6   7      244.27      244.71     15.24 o 
  -7   6   7       44.73       56.10      5.88 o 
  -6   6   7      623.54      612.67     13.96 o 
  -5   6   7      520.45      524.85     11.74 o 
  -4   6   7      863.34      799.94     14.19 o 
  -3   6   7     1064.14     1023.95     13.80 o 
  -2   6   7     1416.85     1368.94     17.20 o 
  -1   6   7      412.13      393.16      7.80 o 
   0   6   7     2888.51     2807.83     25.09 o 
   1   6   7      305.84      304.66      8.22 o 
   2   6   7      823.09      867.90     22.65 o 
   3   6   7      131.13      148.04      8.39 o 
   4   6   7       91.52       89.72      7.50 o 
  -9   7   7      715.56      763.04     24.74 o 
  -8   7   7     1183.21     1219.23     30.85 o 
  -7   7   7      357.21      374.12     17.32 o 
  -6   7   7        2.17        4.38      4.31 o 
  -5   7   7      854.81      842.23     14.92 o 
  -4   7   7      961.05      935.00     15.53 o 
  -3   7   7       98.12       97.15      5.34 o 
  -2   7   7      337.35      305.71      8.00 o 
  -1   7   7     2349.68     2248.75     22.12 o 
   0   7   7     1488.68     1460.35     16.31 o 
   1   7   7        0.27        2.60      2.50 o 
   2   7   7       13.90        6.82      3.73 o 
   3   7   7       20.77       19.99      4.73 o 
   4   7   7      106.28      118.32      8.12 o 
  -9   8   7       19.46       14.40      7.81 o 
  -8   8   7      394.65      408.72     18.22 o 
  -7   8   7     1560.27     1570.45     22.69 o 
  -6   8   7       78.56       91.22      6.64 o 
  -5   8   7      646.85      647.59     13.49 o 
  -4   8   7      351.57      350.50      8.78 o 
  -3   8   7      971.05      990.49     17.10 o 
  -2   8   7      213.01      209.27      6.93 o 
  -1   8   7      417.57      406.52      8.55 o 
   0   8   7      896.50      904.32     11.78 o 
   1   8   7     3977.89     4060.60     36.39 o 
   2   8   7        0.95        1.06      3.55 o 
   3   8   7      329.05      328.23     11.54 o 
   4   8   7      117.83      128.70      8.45 o 
  -9   9   7      346.88      316.72     21.08 o 
  -8   9   7     1107.00     1121.05     37.51 o 
  -7   9   7      135.06      151.55     10.85 o 
  -6   9   7      166.48      170.70      8.13 o 
  -5   9   7       53.27       67.70      5.87 o 
  -4   9   7      559.66      513.84     10.51 o 
  -3   9   7      304.59      300.43      8.66 o 
  -2   9   7       20.16       17.97      3.22 o 
  -1   9   7      262.35      243.87      7.04 o 
   0   9   7     3785.14     3851.81     31.61 o 
   1   9   7      619.55      550.51     12.18 o 
   2   9   7        3.73        0.18      3.60 o 
   3   9   7       59.48       44.60      5.83 o 
   4   9   7      228.08      240.74     10.70 o 
  -9  10   7        1.24       10.33      7.64 o 
  -8  10   7        2.43        0.00      6.35 o 
  -7  10   7       92.11      109.12      9.76 o 
  -6  10   7      492.15      480.26     12.70 o 
  -5  10   7      438.62      431.42     10.72 o 
  -4  10   7      496.79      461.69     10.05 o 
  -3  10   7      183.61      201.82      7.57 o 
  -2  10   7      131.87      128.56      6.26 o 
  -1  10   7        3.26        5.04      2.67 o 
   0  10   7      315.75      339.16      7.82 o 
   1  10   7      677.30      754.77     16.58 o 
   2  10   7      653.50      650.51     20.73 o 
   3  10   7      212.37      195.39     10.25 o 
   4  10   7      604.49      563.62     15.21 o 
  -9  11   7      317.35      286.16     28.02 o 
  -8  11   7        6.65        1.51      9.34 o 
  -7  11   7      183.23      177.91     18.27 o 
  -6  11   7     1247.40     1243.78     20.57 o 
  -5  11   7      202.35      221.36     11.73 o 
  -4  11   7      116.67      103.19      6.14 o 
  -3  11   7     1963.70     1970.19     24.91 o 
  -2  11   7      505.36      517.80     11.02 o 
  -1  11   7       78.20       75.83      4.95 o 
   0  11   7      130.88      138.91      5.85 o 
   1  11   7      156.81      150.03      9.95 o 
   2  11   7       92.70       75.16      6.39 o 
   3  11   7        4.03        1.65      4.22 o 
   4  11   7      221.78      210.69     13.63 o 
  -8  12   7       10.35       35.34     11.47 o 
  -7  12   7       52.29       54.58     11.16 o 
  -6  12   7       10.03       22.64      4.78 o 
  -5  12   7     1090.11     1125.76     20.97 o 
  -4  12   7       20.41       20.24      4.19 o 
  -3  12   7      230.35      255.41      9.06 o 
  -2  12   7       10.43       15.11      3.73 o 
  -1  12   7     2051.44     2119.31     24.36 o 
   0  12   7      107.77      105.46      7.21 o 
   1  12   7       30.01       23.50      5.33 o 
   2  12   7       14.10       10.04      4.76 o 
   3  12   7      497.92      534.81     17.80 o 
  -8  13   7       85.54       61.56     13.11 o 
  -7  13   7      213.44      205.31     18.04 o 
  -6  13   7     1831.98     1779.43     54.51 o 
  -5  13   7       74.43       80.72      7.07 o 
  -4  13   7      163.25      141.85      8.26 o 
  -3  13   7      417.88      402.77     12.03 o 
  -2  13   7     1262.50     1353.38     22.22 o 
  -1  13   7      125.01      137.61      7.10 o 
   0  13   7        2.68        0.85      2.62 o 
   1  13   7      360.61      333.05     14.37 o 
   2  13   7      549.20      536.46     27.95 o 
   3  13   7      102.96      122.03     10.26 o 
  -8  14   7       99.53      118.09     16.30 o 
  -7  14   7       85.72       88.85     18.60 o 
  -6  14   7      534.11      577.34     21.00 o 
  -5  14   7     1191.38     1206.98     23.86 o 
  -4  14   7      583.31      570.18     14.49 o 
  -3  14   7       64.90       67.27      6.54 o 
  -2  14   7     1465.07     1407.42     22.97 o 
  -1  14   7      653.61      622.42     14.30 o 
   0  14   7       94.91      138.91      9.68 o 
   1  14   7       56.65       35.21      6.87 o 
   2  14   7     1728.77     1636.47     33.04 o 
   3  14   7      588.49      583.82     34.84 o 
  -8  15   7      409.68      453.59     26.64 o 
  -7  15   7      847.88      862.02     33.25 o 
  -6  15   7      129.10      140.13     12.65 o 
  -5  15   7       54.01       61.62      7.58 o 
  -4  15   7     1385.42     1363.73     23.28 o 
  -3  15   7      192.80      183.64     10.65 o 
  -2  15   7      448.88      422.50     11.31 o 
  -1  15   7      385.97      354.07     10.91 o 
   0  15   7      378.80      346.75     13.33 o 
   1  15   7     1042.91      987.86     24.77 o 
   2  15   7      131.95      131.88     10.60 o 
   3  15   7       10.19       11.44      9.66 o 
  -8  16   7      161.28      176.11     19.08 o 
  -7  16   7      847.42      828.15     52.39 o 
  -6  16   7      189.71      232.86     15.25 o 
  -5  16   7      168.55      174.53      9.26 o 
  -4  16   7       51.68       62.18      6.55 o 
  -3  16   7     1815.89     1872.78     25.48 o 
  -2  16   7      489.98      471.77     12.01 o 
  -1  16   7        1.82        0.03      3.60 o 
   0  16   7        1.20        0.00      4.27 o 
   1  16   7     1356.35     1289.77     26.10 o 
   2  16   7      625.30      673.07     25.05 o 
  -7  17   7        2.49       21.94     10.55 o 
  -6  17   7        8.29       11.52      6.79 o 
  -5  17   7      412.85      428.54     13.03 o 
  -4  17   7      775.41      783.06     15.95 o 
  -3  17   7      214.17      223.90      9.99 o 
  -2  17   7       35.41       38.39      5.15 o 
  -1  17   7        6.15        3.42      3.90 o 
   0  17   7      755.80      753.48     22.35 o 
   1  17   7      238.84      244.32     12.39 o 
   2  17   7       62.98       52.34      8.44 o 
  -7  18   7      284.71      262.63     22.69 o 
  -6  18   7       18.07       26.21      7.86 o 
  -5  18   7      155.11      150.70      8.30 o 
  -4  18   7     1579.85     1570.01     24.66 o 
  -3  18   7      615.58      636.81     14.42 o 
  -2  18   7      107.61      102.08      7.74 o 
  -1  18   7      241.15      254.41     10.16 o 
   0  18   7      189.27      226.20     16.27 o 
   1  18   7      764.21      806.52     25.33 o 
   2  18   7      226.62      261.17     19.66 o 
  -7  19   7      360.70      334.79     45.75 o 
  -6  19   7      827.64      785.36     34.20 o 
  -5  19   7      590.12      676.85     15.97 o 
  -4  19   7      132.41      143.30      9.29 o 
  -3  19   7      109.74      109.28      8.78 o 
  -2  19   7      311.21      334.40     13.65 o 
  -1  19   7      443.15      432.61     27.33 o 
   0  19   7       19.81       13.74      7.91 o 
   1  19   7       18.77       23.07      7.66 o 
  -6  20   7      134.94      115.14     14.65 o 
  -5  20   7      931.64      917.58     50.18 o 
  -4  20   7      170.09      155.63     11.00 o 
  -3  20   7        9.74       15.86      8.45 o 
  -2  20   7       21.22       31.68      5.82 o 
  -1  20   7      646.40      673.24     15.57 o 
   0  20   7        1.92        4.30      7.29 o 
   1  20   7       17.50       12.29      7.80 o 
  -6  21   7      305.76      316.31     29.33 o 
  -5  21   7       34.32       33.65     10.51 o 
  -4  21   7      226.22      207.82     12.04 o 
  -3  21   7      181.68      174.61     13.82 o 
  -2  21   7      401.55      454.91     14.47 o 
  -1  21   7      636.14      573.75     24.56 o 
   0  21   7        2.22        2.06      7.47 o 
  -5  22   7      578.89      615.86     26.62 o 
  -4  22   7        1.68        0.00      5.46 o 
  -3  22   7        1.64        0.00      4.88 o 
  -2  22   7      544.75      512.84     15.28 o 
  -1  22   7      133.12      171.08     29.45 o 
   0  22   7      289.71      293.66     31.09 o 
  -4  23   7        9.15       10.68      6.23 o 
  -3  23   7      103.96      104.72      8.98 o 
  -2  23   7       67.99       67.89      7.48 o 
  -1  23   7       18.62       20.47      8.62 o 
  -8   0   8     1504.62     1507.03     61.20 o 
  -6   0   8      272.52      301.25     16.00 o 
  -4   0   8     7509.18     7255.78     82.07 o 
  -2   0   8     2278.33     2295.99     41.51 o 
   0   0   8     1420.66     1479.87     27.01 o 
   2   0   8     1791.38     1624.89     30.66 o 
  -9   1   8      209.65      204.29     10.35 o 
  -8   1   8       33.57       40.24      8.57 o 
  -7   1   8     1126.68      966.49     22.23 o 
  -6   1   8      135.94      156.30      8.94 o 
  -5   1   8      138.08      130.45      8.22 o 
  -4   1   8      175.50      186.71      7.66 o 
  -3   1   8     1448.84     1413.32     19.00 o 
  -2   1   8     3689.34     3585.93     31.43 o 
  -1   1   8      360.87      348.74      9.31 o 
   0   1   8        3.97        8.98      3.17 o 
   1   1   8      516.13      560.58     12.33 o 
   2   1   8      414.32      406.24     10.29 o 
   3   1   8      160.97      143.39      7.56 o 
  -9   2   8      330.92      339.72     13.81 o 
  -8   2   8        5.34        3.14      6.53 o 
  -7   2   8      941.74      968.07     29.84 o 
  -6   2   8     1503.68     1336.19     24.17 o 
  -5   2   8     1400.65     1468.54     23.49 o 
  -4   2   8      864.76      849.02     15.73 o 
  -3   2   8     6462.87     6291.60     48.10 o 
  -2   2   8     1205.43     1214.54     18.04 o 
  -1   2   8       86.64      101.78      7.20 o 
   0   2   8       84.22       85.75      5.42 o 
   1   2   8     1044.96     1050.45     18.03 o 
   2   2   8      149.44      138.82      6.55 o 
   3   2   8      547.12      608.01     14.58 o 
  -9   3   8      336.20      309.79     17.06 o 
  -8   3   8        2.03        1.11      4.75 o 
  -7   3   8      970.39      991.29     22.39 o 
  -6   3   8      177.81      161.55     11.54 o 
  -5   3   8        4.22        9.98      3.72 o 
  -4   3   8        1.16        3.58      3.56 o 
  -3   3   8      469.40      521.60     10.47 o 
  -2   3   8     1709.98     1781.65     21.36 o 
  -1   3   8     1912.16     1872.78     20.35 o 
   0   3   8       33.13       25.30      3.88 o 
   1   3   8      176.92      195.67      9.07 o 
   2   3   8      378.64      395.97     13.77 o 
   3   3   8      460.91      497.45     13.65 o 
  -9   4   8       17.58        8.51      7.52 o 
  -8   4   8      569.55      529.92     17.40 o 
  -7   4   8        2.39       11.08      5.29 o 
  -6   4   8     1713.65     1657.79     46.70 o 
  -5   4   8       80.19       74.80      6.05 o 
  -4   4   8      815.80      791.63     15.74 o 
  -3   4   8     1862.35     1757.77     20.01 o 
  -2   4   8      903.48      965.81     15.04 o 
  -1   4   8     1320.98     1297.92     16.36 o 
   0   4   8       35.56       36.00      4.37 o 
   1   4   8      389.90      392.00     10.27 o 
   2   4   8     1267.04     1231.18     25.49 o 
   3   4   8      171.52      185.87      9.50 o 
  -9   5   8        1.02       14.62      7.78 o 
  -8   5   8       26.12       35.28      6.08 o 
  -7   5   8       99.46      107.10      8.90 o 
  -6   5   8       33.16       37.00      5.79 o 
  -5   5   8        6.56        9.47      3.83 o 
  -4   5   8      849.90      801.93     15.31 o 
  -3   5   8       16.43       13.77      3.54 o 
  -2   5   8     1032.55     1024.14     15.92 o 
  -1   5   8     2465.05     2473.90     24.34 o 
   0   5   8      167.32      188.45      7.52 o 
   1   5   8      273.58      258.25      8.58 o 
   2   5   8       20.15       25.85      6.43 o 
   3   5   8      783.16      799.04     17.90 o 
  -9   6   8      820.30      810.74     26.19 o 
  -8   6   8       53.41       41.30     11.08 o 
  -7   6   8      488.56      532.65     16.24 o 
  -6   6   8      155.18      152.50      9.32 o 
  -5   6   8     2226.44     2328.11     39.31 o 
  -4   6   8        5.23        9.93      3.77 o 
  -3   6   8      582.77      563.16     14.62 o 
  -2   6   8       91.02       93.40      5.66 o 
  -1   6   8     2640.87     2561.42     25.35 o 
   0   6   8       98.33       98.14      5.92 o 
   1   6   8     1470.15     1431.59     19.95 o 
   2   6   8      908.62      916.45     19.01 o 
   3   6   8      433.22      448.35     13.86 o 
  -9   7   8      619.36      694.07     28.96 o 
  -8   7   8        0.29       10.81     10.76 o 
  -7   7   8       85.95       87.62      8.10 o 
  -6   7   8        4.17        0.02      4.40 o 
  -5   7   8       58.17       43.67      5.07 o 
  -4   7   8      111.57      119.02      7.16 o 
  -3   7   8      420.74      431.47     10.77 o 
  -2   7   8      659.08      676.19     14.99 o 
  -1   7   8      217.14      233.20      7.44 o 
   0   7   8        2.94        8.20      3.44 o 
   1   7   8     1720.01     1679.02     21.62 o 
   2   7   8      154.78      152.31      9.12 o 
   3   7   8      125.61      104.47      8.16 o 
  -9   8   8      219.61      257.21     20.52 o 
  -8   8   8     1146.66     1219.33     32.17 o 
  -7   8   8       17.02       18.66      5.60 o 
  -6   8   8     1052.72      976.25     22.23 o 
  -5   8   8      121.31       96.70     10.34 o 
  -4   8   8     4053.31     4199.10     41.79 o 
  -3   8   8      700.61      721.60     13.93 o 
  -2   8   8      550.83      567.51     11.48 o 
  -1   8   8       41.56       45.09      4.39 o 
   0   8   8     2403.01     2250.45     27.81 o 
   1   8   8      469.38      436.41     13.12 o 
   2   8   8        0.84        0.77      4.21 o 
   3   8   8       23.10       16.43      5.30 o 
  -9   9   8      173.81      170.56     31.29 o 
  -8   9   8      195.74      195.02     15.28 o 
  -7   9   8      298.81      241.38     11.45 o 
  -6   9   8        1.20        2.97      4.56 o 
  -5   9   8      117.49      126.61      7.83 o 
  -4   9   8     1055.88     1012.39     24.02 o 
  -3   9   8     2251.27     2293.29     27.11 o 
  -2   9   8      401.47      389.17     10.18 o 
  -1   9   8       92.09      103.41      6.27 o 
   0   9   8     1942.13     1952.96     26.38 o 
   1   9   8      774.78      772.17     19.32 o 
   2   9   8       68.34       84.31      7.50 o 
   3   9   8        2.40        3.48      5.07 o 
  -8  10   8        8.44       12.30      7.75 o 
  -7  10   8     1792.09     1832.35     29.67 o 
  -6  10   8      249.48      242.65     10.82 o 
  -5  10   8     1498.94     1474.26     24.86 o 
  -4  10   8     4571.30     4463.54     50.59 o 
  -3  10   8      258.20      248.53      8.84 o 
  -2  10   8      118.06      114.95      7.67 o 
  -1  10   8     2804.69     2694.61     42.59 o 
   0  10   8        2.76        7.01      3.66 o 
   1  10   8        9.17       12.92      5.19 o 
   2  10   8      170.54      178.11     10.98 o 
   3  10   8      363.63      391.10     14.69 o 
  -8  11   8        2.92        9.30      9.20 o 
  -7  11   8      971.93      988.45     27.08 o 
  -6  11   8       88.74       98.60      7.99 o 
  -5  11   8     1249.64     1291.37     30.56 o 
  -4  11   8      369.64      377.78     13.77 o 
  -3  11   8     1632.53     1597.07     28.36 o 
  -2  11   8       19.14       31.24      5.12 o 
  -1  11   8      765.77      753.99     14.81 o 
   0  11   8      337.81      366.37     13.14 o 
   1  11   8       28.56       15.45      5.74 o 
   2  11   8        3.20        6.54      5.33 o 
  -8  12   8        0.32        0.00      8.70 o 
  -7  12   8        2.94        0.00      8.28 o 
  -6  12   8     3854.64     3759.53     50.87 o 
  -5  12   8      221.87      240.20     13.77 o 
  -4  12   8      123.78      148.07     13.78 o 
  -3  12   8       30.31       24.68      5.66 o 
  -2  12   8     1658.31     1769.39     29.44 o 
  -1  12   8       68.35       73.88      9.64 o 
   0  12   8      381.52      347.70     11.41 o 
   1  12   8       45.24       44.25     11.03 o 
   2  12   8      972.79      998.78     31.33 o 
  -8  13   8      413.31      408.36     32.61 o 
  -7  13   8      380.79      331.55     22.88 o 
  -6  13   8      109.01      112.96      8.98 o 
  -5  13   8      807.24      870.57     51.43 o 
  -4  13   8        6.86        3.41      5.89 o 
  -3  13   8      388.89      363.71     13.45 o 
  -2  13   8      132.41      143.11      9.29 o 
  -1  13   8      442.93      450.50     17.06 o 
   0  13   8       41.74       63.04      7.85 o 
   1  13   8        0.52        0.00      5.33 o 
   2  13   8        0.70       10.57      6.22 o 
  -8  14   8       34.18       30.31     11.86 o 
  -7  14   8      232.59      261.86     21.28 o 
  -6  14   8      752.01      783.38     19.48 o 
  -5  14   8     1479.97     1538.74     32.71 o 
  -4  14   8      687.30      608.50     26.23 o 
  -3  14   8      435.27      390.17     13.93 o 
  -2  14   8     1411.38     1379.94     25.57 o 
  -1  14   8     1104.75     1012.40     20.75 o 
   0  14   8       18.96       37.18      6.99 o 
   1  14   8      105.49      140.11     11.49 o 
   2  14   8      707.77      740.01     23.15 o 
  -7  15   8      430.85      486.83     48.79 o 
  -6  15   8        0.85        4.23      5.39 o 
  -5  15   8       13.65       18.49      6.64 o 
  -4  15   8      898.26      889.71     28.65 o 
  -3  15   8      180.36      174.20     10.42 o 
  -2  15   8       55.36       60.49      7.95 o 
  -1  15   8      119.93      131.22      8.41 o 
   0  15   8      872.82      865.76     21.69 o 
   1  15   8     1036.58     1020.65     29.44 o 
  -7  16   8      447.08      405.82     31.54 o 
  -6  16   8      883.09      880.12     20.79 o 
  -5  16   8      396.83      449.58     17.20 o 
  -4  16   8     1959.01     1969.76     38.23 o 
  -3  16   8      122.89      141.87      9.78 o 
  -2  16   8      105.69      105.48      8.51 o 
  -1  16   8     1042.73     1038.59     23.05 o 
   0  16   8     1499.16     1535.97     29.86 o 
   1  16   8       23.44       36.88     13.61 o 
  -7  17   8        9.94       14.29      9.07 o 
  -6  17   8        5.46       10.46     10.02 o 
  -5  17   8      295.82      281.52     18.08 o 
  -4  17   8       52.10       75.34      9.63 o 
  -3  17   8      153.60      163.16     10.36 o 
  -2  17   8        0.27        0.98      4.98 o 
  -1  17   8        9.96       17.42      4.71 o 
   0  17   8       30.80       31.19      7.26 o 
   1  17   8     1252.19     1250.20     57.90 o 
  -6  18   8       47.81       35.74     11.16 o 
  -5  18   8      186.15      194.81     12.49 o 
  -4  18   8        6.94        3.42      6.39 o 
  -3  18   8      399.90      380.58     14.17 o 
  -2  18   8        0.46        4.39      4.86 o 
  -1  18   8      633.31      582.66     14.85 o 
   0  18   8      482.00      524.79     41.62 o 
  -6  19   8       89.44       89.54     21.46 o 
  -5  19   8      165.36      172.59     13.31 o 
  -4  19   8       66.08       45.26     10.19 o 
  -3  19   8       64.04       69.57      9.06 o 
  -2  19   8      188.37      169.89     16.10 o 
  -1  19   8      347.89      312.93     20.08 o 
   0  19   8       64.35       84.38     12.92 o 
  -5  20   8      217.25      238.55     14.66 o 
  -4  20   8        0.63        0.00      5.88 o 
  -3  20   8       15.45       12.99      6.10 o 
  -2  20   8      756.00      844.07     22.18 o 
  -1  20   8       15.95       10.64      7.93 o 
  -4  21   8       76.76       67.19      9.52 o 
  -3  21   8       24.44       32.74      6.99 o 
  -2  21   8      298.88      319.52     16.42 o 
  -9   0   9      123.93      150.66     18.35 o 
  -7   0   9      517.76      467.46     23.86 o 
  -5   0   9     1724.94     1678.58     45.80 o 
  -3   0   9      894.71      902.78     25.10 o 
  -1   0   9      267.56      260.06     11.55 o 
   1   0   9      381.55      367.55     15.57 o 
  -9   1   9      173.67      187.67     13.83 o 
  -8   1   9      144.83      157.51     11.30 o 
  -7   1   9        1.92        7.42      5.51 o 
  -6   1   9      507.25      423.47     15.85 o 
  -5   1   9      469.21      496.15     17.11 o 
  -4   1   9     2244.03     2248.03     28.19 o 
  -3   1   9     3255.44     3085.17     34.17 o 
  -2   1   9       31.17       39.66      5.76 o 
  -1   1   9      249.43      242.72      7.93 o 
   0   1   9     1488.88     1498.89     22.33 o 
   1   1   9      168.28      182.23      8.35 o 
   2   1   9      130.90      130.40      6.82 o 
  -9   2   9      109.41      118.27     11.85 o 
  -8   2   9      147.21      136.64     10.70 o 
  -7   2   9      339.36      314.95     14.53 o 
  -6   2   9      797.09      804.06     21.54 o 
  -5   2   9      621.12      612.31     18.54 o 
  -4   2   9       21.58       24.25      4.72 o 
  -3   2   9      138.43      157.36      8.72 o 
  -2   2   9      348.52      336.93     12.09 o 
  -1   2   9      123.67      123.02      6.22 o 
   0   2   9        0.23        6.64      4.58 o 
   1   2   9       14.26       12.81      4.06 o 
   2   2   9        1.80        4.59      3.55 o 
  -9   3   9        0.22        0.00      6.49 o 
  -8   3   9        5.98        7.88      6.08 o 
  -7   3   9        7.70        4.65      5.80 o 
  -6   3   9       23.04       29.25      7.63 o 
  -5   3   9      808.79      797.13     20.85 o 
  -4   3   9       12.23       13.61      4.75 o 
  -3   3   9      437.58      430.37     12.38 o 
  -2   3   9     1013.03     1053.23     21.70 o 
  -1   3   9      743.59      730.07     13.63 o 
   0   3   9       85.02      115.42     11.60 o 
   1   3   9      492.26      482.92     12.08 o 
   2   3   9      491.31      483.59     16.41 o 
  -9   4   9        1.50       12.81      6.94 o 
  -8   4   9       85.99       88.11      9.26 o 
  -7   4   9     1196.40     1173.61     25.90 o 
  -6   4   9        1.94        5.63      5.56 o 
  -5   4   9       27.83       24.22      5.38 o 
  -4   4   9       27.12       17.36      4.83 o 
  -3   4   9     1102.91     1097.36     19.76 o 
  -2   4   9       51.51       50.12      5.33 o 
  -1   4   9        0.79        3.76      3.36 o 
   0   4   9        0.69        0.00      3.63 o 
   1   4   9      335.86      346.52     12.30 o 
   2   4   9       22.77       36.06      7.58 o 
  -8   5   9      153.11      171.52     11.42 o 
  -7   5   9      179.23      193.79     12.16 o 
  -6   5   9     1038.64      971.86     23.59 o 
  -5   5   9       68.01       70.42      7.25 o 
  -4   5   9       72.56       80.36      7.20 o 
  -3   5   9     1102.72     1051.44     19.34 o 
  -2   5   9     1406.50     1417.13     20.76 o 
  -1   5   9       94.83       89.01      5.99 o 
   0   5   9        0.27        0.00      3.95 o 
   1   5   9      148.52      172.81      7.86 o 
   2   5   9      755.43      746.11     19.53 o 
  -8   6   9      614.43      619.61     29.59 o 
  -7   6   9      584.17      524.28     19.51 o 
  -6   6   9      401.68      390.98     15.57 o 
  -5   6   9      486.59      458.34     13.32 o 
  -4   6   9       40.28       55.96     10.53 o 
  -3   6   9      118.69      131.54      7.34 o 
  -2   6   9       60.16       68.43      5.94 o 
  -1   6   9       12.08       16.71      5.30 o 
   0   6   9       55.97       56.83      6.23 o 
   1   6   9      226.47      267.21      8.99 o 
   2   6   9       97.17      110.01      9.33 o 
  -8   7   9      684.35      683.44     18.76 o 
  -7   7   9      280.84      314.22     14.24 o 
  -6   7   9       21.93       17.83      6.22 o 
  -5   7   9     1410.19     1421.29     23.76 o 
  -4   7   9      287.67      278.27     11.95 o 
  -3   7   9     1571.97     1529.66     21.67 o 
  -2   7   9        2.24        2.53      3.38 o 
  -1   7   9      769.82      738.35     16.54 o 
   0   7   9     2650.57     2636.52     34.29 o 
   1   7   9      278.96      302.12     14.66 o 
   2   7   9        5.31        2.67      6.16 o 
  -8   8   9       17.73       18.24      5.88 o 
  -7   8   9       23.96       17.31      6.05 o 
  -6   8   9      278.65      250.87     19.23 o 
  -5   8   9     1150.27     1077.77     20.33 o 
  -4   8   9       86.14       84.14      7.83 o 
  -3   8   9      155.93      151.49      8.44 o 
  -2   8   9      177.48      173.60      7.62 o 
  -1   8   9      578.48      582.75     14.69 o 
   0   8   9        3.64       20.58      4.74 o 
   1   8   9      453.32      492.97     16.76 o 
   2   8   9        0.00        0.00      5.67 o 
  -8   9   9      529.75      540.14     18.95 o 
  -7   9   9       43.67       53.09      7.88 o 
  -6   9   9        9.84        6.49      5.09 o 
  -5   9   9       73.68       90.69      7.69 o 
  -4   9   9     1737.86     1781.44     29.08 o 
  -3   9   9       22.36       20.02      4.78 o 
  -2   9   9        7.77        9.17      3.69 o 
  -1   9   9      358.55      318.37     16.75 o 
   0   9   9     2403.87     2396.88     31.88 o 
   1   9   9       52.68       40.93      7.34 o 
  -8  10   9      688.76      714.29     43.91 o 
  -7  10   9      136.87      142.87     17.33 o 
  -6  10   9       61.43       79.98      8.08 o 
  -5  10   9      692.53      657.16     19.03 o 
  -4  10   9      661.80      684.90     19.08 o 
  -3  10   9      304.74      286.12     11.55 o 
  -2  10   9        3.45        3.17      3.69 o 
  -1  10   9      508.23      528.47     12.31 o 
   0  10   9      135.61      139.24      7.82 o 
   1  10   9      234.89      252.38     13.15 o 
  -8  11   9      230.29      237.99     29.66 o 
  -7  11   9       59.28       78.04      9.75 o 
  -6  11   9      539.60      536.49     21.38 o 
  -5  11   9      126.07      136.42     12.49 o 
  -4  11   9       38.60       42.28      8.08 o 
  -3  11   9      514.50      530.14     16.81 o 
  -2  11   9     1956.29     1960.75     30.78 o 
  -1  11   9      229.55      221.01      8.23 o 
   0  11   9      205.90      209.38      8.86 o 
   1  11   9      155.31      164.54     18.72 o 
  -7  12   9     1088.09     1100.91     26.71 o 
  -6  12   9      135.30      133.61     12.95 o 
  -5  12   9        0.81        0.00      6.18 o 
  -4  12   9       43.84       40.15      8.27 o 
  -3  12   9      830.26      799.64     22.07 o 
  -2  12   9        2.89       19.72      5.65 o 
  -1  12   9      601.81      562.71     12.73 o 
   0  12   9        0.02        2.21      5.86 o 
   1  12   9       31.55       38.64      9.22 o 
  -7  13   9        3.81       21.02      6.84 o 
  -6  13   9      994.03     1006.34     26.98 o 
  -5  13   9       11.05        3.73      6.35 o 
  -4  13   9       81.77       91.59     10.80 o 
  -3  13   9      214.80      205.96     11.69 o 
  -2  13   9     1736.82     1791.33     31.15 o 
  -1  13   9      268.17      293.19      9.51 o 
   0  13   9        9.12       17.93      7.21 o 
  -7  14   9      530.19      573.12     20.79 o 
  -6  14   9      118.78      143.50     12.17 o 
  -5  14   9      358.01      396.26     18.15 o 
  -4  14   9      370.93      349.17     17.38 o 
  -3  14   9      140.90      148.10     10.55 o 
  -2  14   9       58.37       71.81      8.67 o 
  -1  14   9      105.06      118.93      6.71 o 
   0  14   9       31.66       25.22      7.99 o 
  -6  15   9      102.97      125.11     18.17 o 
  -5  15   9      108.30      141.57     17.51 o 
  -4  15   9       95.15      126.11     12.13 o 
  -3  15   9      962.35      885.00     37.09 o 
  -2  15   9      170.82      184.99     10.84 o 
  -1  15   9      684.51      692.41     22.28 o 
   0  15   9      388.05      386.50     19.42 o 
  -6  16   9        6.43        0.00      8.76 o 
  -5  16   9      718.60      734.80     23.47 o 
  -4  16   9       68.94       64.71     11.64 o 
  -3  16   9        0.19        0.00      5.31 o 
  -2  16   9      140.56      129.75     12.68 o 
  -1  16   9        3.10        3.11      4.45 o 
  -5  17   9      305.62      296.02     48.46 o 
  -4  17   9      942.61     1042.06     28.33 o 
  -3  17   9      123.18      108.06      9.69 o 
  -2  17   9      258.78      258.07     12.30 o 
  -1  17   9       83.52      102.86     12.03 o 
  -5  18   9      246.77      267.21     15.52 o 
  -4  18   9       48.02       65.07     10.11 o 
  -3  18   9        6.36       17.24      7.64 o 
  -2  18   9        6.74        6.59      5.34 o 
  -8   0  10        8.53       11.96     13.35 o 
  -6   0  10      376.10      387.02     24.00 o 
  -4   0  10      460.12      513.72     31.86 o 
  -2   0  10      214.28      190.90     16.76 o 
   0   0  10     1181.58     1139.30     28.49 o 
  -8   1  10      106.24       93.34     11.93 o 
  -7   1  10        0.21        1.05      5.88 o 
  -6   1  10      356.52      363.90     16.53 o 
  -5   1  10     1104.83     1099.82     26.46 o 
  -4   1  10      385.87      371.35     17.00 o 
  -3   1  10      143.25      142.55     10.50 o 
  -2   1  10      333.23      296.35     25.07 o 
  -1   1  10     1566.32     1623.23     24.25 o 
   0   1  10       31.26       31.03      5.31 o 
   1   1  10       35.22       29.90      5.97 o 
  -8   2  10      239.92      242.53     15.99 o 
  -7   2  10      129.75      121.48     11.03 o 
  -6   2  10       79.94       89.53      9.86 o 
  -5   2  10       16.71       11.75      5.89 o 
  -4   2  10      167.98      174.07     11.84 o 
  -3   2  10       12.91        4.75      5.26 o 
  -2   2  10      288.66      284.95     13.58 o 
  -1   2  10      190.24      219.29      9.56 o 
   0   2  10      302.78      300.03     10.98 o 
   1   2  10      189.71      232.46     10.72 o 
  -8   3  10      193.46      191.11     14.61 o 
  -7   3  10      846.19      785.85     22.51 o 
  -6   3  10      598.62      557.42     21.99 o 
  -5   3  10        7.34        3.40      6.39 o 
  -4   3  10       27.39       23.81      6.10 o 
  -3   3  10     1036.82      996.54     29.32 o 
  -2   3  10      350.67      347.75     14.68 o 
  -1   3  10       53.98       55.62     10.06 o 
   0   3  10      241.53      247.17     11.21 o 
  -8   4  10      266.88      296.54     17.15 o 
  -7   4  10       15.11       17.40      6.93 o 
  -6   4  10       45.89       45.17      8.01 o 
  -5   4  10      114.51      105.73      9.24 o 
  -4   4  10      363.35      384.91     16.26 o 
  -3   4  10      271.68      280.70     12.50 o 
  -2   4  10      412.00      414.60     12.28 o 
  -1   4  10       76.93       90.21      7.00 o 
   0   4  10        2.47        0.42      4.68 o 
  -8   5  10      157.52      171.43     13.96 o 
  -7   5  10      756.63      755.09     21.97 o 
  -6   5  10        1.00        0.00      5.66 o 
  -5   5  10       68.90       41.24      7.16 o 
  -4   5  10      584.20      626.58     19.43 o 
  -3   5  10      523.79      532.72     21.32 o 
  -2   5  10      223.63      235.31     10.04 o 
  -1   5  10        5.01        0.84      3.82 o 
   0   5  10      418.40      443.95     13.81 o 
  -7   6  10        9.15       10.73      6.71 o 
  -6   6  10      245.38      257.80     23.96 o 
  -5   6  10      203.60      183.21     11.32 o 
  -4   6  10      497.20      511.40     17.61 o 
  -3   6  10       29.71       26.16      5.87 o 
  -2   6  10      169.23      188.89      9.23 o 
  -1   6  10       35.36       33.77      5.08 o 
   0   6  10       29.88       30.24      7.01 o 
  -7   7  10      108.68      141.97     11.65 o 
  -6   7  10      170.47      223.13     12.40 o 
  -5   7  10      628.83      645.21     25.96 o 
  -4   7  10      647.18      642.35     19.78 o 
  -3   7  10       74.02       77.71      7.98 o 
  -2   7  10      809.21      783.07     19.51 o 
  -1   7  10      440.06      468.18     12.58 o 
   0   7  10      784.49      792.08     20.73 o 
  -7   8  10        0.03        4.53      6.41 o 
  -6   8  10       84.90       94.51      9.12 o 
  -5   8  10        3.30       11.23      6.33 o 
  -4   8  10      327.66      351.35     15.83 o 
  -3   8  10       17.61       11.28      6.13 o 
  -2   8  10        2.56        5.19      4.10 o 
  -1   8  10       38.68       49.52      5.70 o 
   0   8  10      619.54      631.68     16.69 o 
  -7   9  10       47.60       37.36      8.90 o 
  -6   9  10      232.37      227.21     15.62 o 
  -5   9  10      959.78      927.68     23.82 o 
  -4   9  10       87.75       90.24      9.80 o 
  -3   9  10       65.41       83.66      9.30 o 
  -2   9  10      251.09      203.24      9.18 o 
  -1   9  10     1168.57     1207.93     25.90 o 
   0   9  10        6.82       11.33      4.86 o 
  -7  10  10       47.83       46.77     15.16 o 
  -6  10  10      144.79      169.01     13.89 o 
  -5  10  10       19.06       15.17      7.02 o 
  -4  10  10      451.39      460.46     17.34 o 
  -3  10  10       48.52       40.26      7.54 o 
  -2  10  10       39.14       39.05      5.37 o 
  -1  10  10      160.51      155.99      9.35 o 
  -6  11  10      145.77      148.47     13.60 o 
  -5  11  10        0.28        0.00      7.08 o 
  -4  11  10     1011.69     1026.14     34.50 o 
  -3  11  10      622.33      600.09     35.32 o 
  -2  11  10       67.04       64.67     12.21 o 
  -1  11  10        2.81        0.00      4.86 o 
  -6  12  10       36.65       22.17      8.59 o 
  -5  12  10       49.82       55.34     11.50 o 
  -4  12  10      592.77      539.66     21.32 o 
  -3  12  10       17.59       20.72      7.19 o 
  -2  12  10      612.52      667.53     26.00 o 
  -1  12  10        1.97        4.34      5.69 o 
  -6  13  10       45.11       58.82     10.01 o 
  -5  13  10      111.59      100.33     14.01 o 
  -4  13  10      206.31      212.53     17.71 o 
  -3  13  10     1145.54     1257.54     34.75 o 
  -2  13  10       68.33       87.24     16.57 o 
  -5  14  10       10.25        5.74      7.99 o 
  -4  14  10      133.78      115.19     12.30 o 
  -3  14  10       72.85       67.23      9.63 o 
  -2  14  10       30.14       43.86      7.49 o 
  -4  15  10      338.87      392.01     19.28 o 
  -3  15  10      100.06       86.88      9.78 o 
  -7   0  11      257.71      233.48     29.66 o 
  -5   0  11      722.52      690.86     72.17 o 
  -3   0  11      215.42      162.67     17.09 o 
  -6   1  11      468.03      434.49     28.08 o 
  -5   1  11      203.59      185.67     12.32 o 
  -4   1  11        0.82        2.49      5.79 o 
  -3   1  11       68.79       78.92      9.34 o 
  -2   1  11      681.87      713.60     16.64 o 
  -6   2  11      360.97      354.85     17.66 o 
  -5   2  11      255.68      231.42     15.76 o 
  -4   2  11      202.27      180.59     11.79 o 
  -3   2  11     1720.46     1556.33     59.96 o 
  -2   2  11      620.53      665.23     19.33 o 
  -6   3  11        9.38       15.22      9.14 o 
  -5   3  11        8.13       13.76      6.54 o 
  -4   3  11      201.97      201.23     12.09 o 
  -3   3  11      686.32      667.88     20.58 o 
  -2   3  11       14.97       21.36      5.89 o 
  -6   4  11      317.24      288.11     18.60 o 
  -5   4  11       14.98       18.18      7.83 o 
  -4   4  11      237.64      255.88     13.26 o 
  -3   4  11      754.92      844.14     23.07 o 
  -2   4  11       66.58       52.47      7.11 o 
  -6   5  11       39.09       34.38     10.05 o 
  -5   5  11       84.90       91.38     10.24 o 
  -4   5  11     1002.46      986.09     25.97 o 
  -3   5  11      248.38      234.36     13.73 o 
  -2   5  11      186.19      217.56     11.13 o 
  -6   6  11      102.23      113.76     11.74 o 
  -5   6  11      225.33      288.07     17.80 o 
  -4   6  11      331.19      336.80     16.50 o 
  -3   6  11      320.02      305.82     17.20 o 
  -2   6  11      777.35      791.86     24.38 o 
  -6   7  11      639.23      666.98     21.90 o 
  -5   7  11       45.24       62.69     10.59 o 
  -4   7  11       19.72        3.14      7.32 o 
  -3   7  11      206.05      256.02     12.67 o 
  -2   7  11       30.99       30.29      8.22 o 
  -5   8  11      923.11      980.73     40.27 o 
  -4   8  11       30.77       28.24      8.79 o 
  -3   8  11      118.56      116.46      9.66 o 
  -5   9  11      169.26      174.41     15.07 o 
  -4   9  11       72.53       73.23     11.05 o 
  -3   9  11       14.12       20.09      7.96 o 
                                                 
